# Supplementary material for: Towards a unified generic framework to define and observe contacts between livestock and wildlife: a systematic review
Source: PeerJ. 2020 Oct 26;8:e10221. doi: 10.7717/peerj.10221 (PMC7594637; doi:10.7717/peerj.10221)
Supplement: Supplemental Information 3 [file peerj-08-10221-s003.xlsx]

## Sheet: Supplementary Information 3
Title	Year	Authors	Reference
Caught on camera: surveillance monitors badgers' visits to farms	2013	Anon	ANON. 2013. Caught on camera: surveillance monitors badgers' visits to farms. The Veterinary record, 173, 105-.
Spatial variation in leopard (Panthera pardus) site use across a gradient of anthropogenic pressure in Tanzania's Ruaha landscape.	2018	Abade, L.; Cusack, J.; Moll, R. J.; Strampelli, P.; Dickman, A. J.; Macdonald, D. W.; Montgomery, R. A.	ABADE, L., CUSACK, J., MOLL, R. J., STRAMPELLI, P., DICKMAN, A. J., MACDONALD, D. W. & MONTGOMERY, R. A. 2018. Spatial variation in leopard (Panthera pardus) site use across a gradient of anthropogenic pressure in Tanzania's Ruaha landscape. PloS one, 13.
Co-occurrence and potential for competition between wild and domestic large herbivores in a South American desert.	2012	Acebes, P.; Traba, J.; Malo, J. E.	ACEBES, P., TRABA, J. & MALO, J. E. 2012. Co-occurrence and potential for competition between wild and domestic large herbivores in a South American desert. Journal of Arid Environments, 77, 39-44.
Predation and disease-related economic impacts of wild pigs on livestock producers in 13 states.	2019	Anderson, A.; Slootmaker, C.; Harper, E.; Miller, R. S.; Shwiff, S. A.	ANDERSON, A., SLOOTMAKER, C., HARPER, E., MILLER, R. S. & SHWIFF, S. A. 2019. Predation and disease-related economic impacts of wild pigs on livestock producers in 13 states. Crop protection, 121, 121-126.
Vicugna habitat use and interactions with domestic ungulates in Jujuy, Northwest Argentina.	2015	Arzamendia, Y.; Vilá, B.	ARZAMENDIA, Y. & VILÁ, B. 2015. Vicugna habitat use and interactions with domestic ungulates in Jujuy, Northwest Argentina. Mammalia, 79, 267-278.
Livestock-wildlife conflicts in the Ethiopian highlands: assessing the dietary and spatial overlap between mountain nyala and cattle.	2014	Atickem, A.; Loe, L. E.	ATICKEM, A. & LOE, L. E. 2014. Livestock-wildlife conflicts in the Ethiopian highlands: assessing the dietary and spatial overlap between mountain nyala and cattle. African Journal of Ecology, 52, 343-351.
Spatial ecology of raccoons related to cattle and bovine tuberculosis in Northeastern Michigan.	2009	Atwood, T. C.; Deliberto, T. J.; Smith, H. J.; Stevenson, J. S.; Vercauteren, K. C.	ATWOOD, T. C., DELIBERTO, T. J., SMITH, H. J., STEVENSON, J. S. & VERCAUTEREN, K. C. 2009. Spatial ecology of raccoons related to cattle and bovine tuberculosis in Northeastern Michigan. Journal of Wildlife Management, 73, 647-654.
No trespassing: using a biofence to manipulate wolf movements.	2013	Ausband, D. E.; Mitchell, M. S.; Bassing, S. B.; White, C.	AUSBAND, D. E., MITCHELL, M. S., BASSING, S. B. & WHITE, C. 2013. No trespassing: Using a biofence to manipulate wolf movements. Wildlife Research, 40, 207-216.
Effectiveness of a calf-selective feeder in preventing wild boar access.	2019	Balseiro, A.; Oleaga, Á.; Álvarez Morales, L. M.; González Quirós, P.; Gortázar, C.; Prieto, J. M.	BALSEIRO, A., OLEAGA, Á., MORALES, L. M. Á., QUIRÓS, P. G., GORTÁZAR, C. & PRIETO, J. M. 2019. Effectiveness of a calf-selective feeder in preventing wild boar access. European Journal of Wildlife Research, 65, 38.
Spatiotemporal interactions between wild boar and cattle: implications for cross-species disease transmission.	2014	Barasona, J. A.; Latham, M. C.; Acevedo, P.; Armenteros, J. A.; Latham, A. D. M.; Gortazar, C.; Carro, F.; Soriguer, R. C.; Vicente, J.	BARASONA, J. A., LATHAM, M. C., ACEVEDO, P., ARMENTEROS, J. A., LATHAM, A. D. M., GORTAZAR, C., CARRO, F., SORIGUER, R. C. & VICENTE, J. 2014. Spatiotemporal interactions between wild boar and cattle: implications for cross-species disease transmission. Veterinary Research, 45, (12 December 2014).
Effectiveness of cattle operated bump gates and exclusion fences in preventing ungulate multi-host sanitary interaction.	2013	Barasona, J. A.; VerCauteren, K. C.; Saklou, N.; Gortazar, C.; Vicente, J.	BARASONA, J. A., VERCAUTEREN, K. C., SAKLOU, N., GORTAZAR, C. & VICENTE, J. 2013. Effectiveness of cattle operated bump gates and exclusion fences in preventing ungulate multi-host sanitary interaction. Preventive Veterinary Medicine, 111, 42-50.
Environmental presence of Mycobacterium tuberculosis complex in aggregation points at the wildlife/livestock interface.	2017	Barasona, J. A.; Vicente, J.; Díez-Delgado, I.; Aznar, J.; Gortázar, C.; Torres, M. J.	BARASONA, J. A., VICENTE, J., DÍEZ‐DELGADO, I., AZNAR, J., GORTÁZAR, C. & TORRES, M. J. 2017. Environmental presence of Mycobacterium tuberculosis complex in aggregation points at the wildlife/livestock interface. Transboundary and emerging diseases, 64, 1148-1158.
Faecal Escherichia coli as biological indicator of spatial interaction between domestic pigs and wild boar (Sus scrofa) in Corsica.	2018	Barth, S. A.; Blome, S.; Cornelis, D.; Pietschmann, J.; Laval, M.; Maestrini, O.; Geue, L.; Charrier, F.; Etter, E.; Menge, C.; Beer, M.; Jori, F.	BARTH, S. A., BLOME, S., CORNELIS, D., PIETSCHMANN, J., LAVAL, M., MAESTRINI, O., GEUE, L., CHARRIER, F., ETTER, E., MENGE, C., BEER, M. & JORI, F. 2018. Faecal Escherichia coli as biological indicator of spatial interaction between domestic pigs and wild boar (Sus scrofa) in Corsica. Transboundary and Emerging Diseases, 65, 746-757.
Rapidly assessing the risks of infectious diseases to wildlife species	2019	Beauvais, W., Zuther, S., Villeneuve, C., Kock, R., Guitian, J.	BEAUVAIS, W., ZUTHER, S., VILLENEUVE, C., KOCK, R. & GUITIAN, J. 2019. Rapidly assessing the risks of infectious diseases to wildlife species. Royal Society open science, 6, 181043.
Interactions between cattle and badgers at pasture with reference to bovine tuberculosis transmission.	1989	Benham, P. F. J.; Broom, D. M.	BENHAM, P. F. J. & BROOM, D. M. 1989. Interactions between cattle and badgers at pasture with reference to bovine tuberculosis transmission. British Veterinary Journal, 145, 226-341.
Participatory epidemiology and associated risk factors of foot-and-mouth disease in cattle in South Omo zone, South-Western Ethiopia.	2013	Bereket Molla; Gelagay Ayelet; Yilkal Asfaw; Yasmin Jibril; Esayas Gelaye	MOLLA, B., AYELET, G., ASFAW, Y., JIBRIL, Y. & GELAYE, E. 2013. Participatory epidemiology and associated risk factors of foot-and-mouth disease in cattle in South Omo zone, South-Western Ethiopia. Journal of Veterinary Medicine and Animal Health, 5, 322-328.
Characteristics of white-tailed deer visits to cattle farms: implications for disease transmission at the wildlife-livestock interface.	2014	Berentsen, A. R.; Miller, R. S.; Misiewicz, R.; Malmberg, J. L.; Dunbar, M. R.	BERENTSEN, A. R., MILLER, R. S., MISIEWICZ, R., MALMBERG, J. L. & DUNBAR, M. R. 2014. Characteristics of white-tailed deer visits to cattle farms: implications for disease transmission at the wildlife-livestock interface. European Journal of Wildlife Research, 60, 161-170.
Contact networks in a wildlife-livestock host community: identifying high-risk individuals in the transmission of bovine TB among badgers and cattle.	2009	Böhm, M.; Hutchings, M. R.; White, P. C. L.	BÖHM, M., HUTCHINGS, M. R. & WHITE, P. C. L. 2009. Contact networks in a wildlife-livestock host community: identifying high-risk individuals in the transmission of bovine TB among badgers and cattle. PLoS ONE, e5016.
Interaction between wild camelids and livestock in an Andean semi-desert.	2008	Borgnia, M.; Vilá, B. L.; Cassini, M. H.	BORGNIA, M., VILÁ, B. L. & CASSINI, M. H. 2008. Interaction between wild camelids and livestock in an Andean semi-desert. Journal of Arid Environments, 72, 2150-2158.
Contacts between domestic livestock and wildlife at the Kruger National Park Interface of the Republic of South Africa.	2012	Brahmbhatt, D. P.; Fosgate, G. T.; Dyason, E.; Budke, C. M.; Gummow, B.; Jori, F.; Ward, M. P.; Srinivasan, R.	BRAHMBHATT, D. P., FOSGATE, G. T., DYASON, E., BUDKE, C. M., GUMMOW, B., JORI, F., WARD, M. P. & SRINIVASAN, R. 2012. Contacts between domestic livestock and wildlife at the Kruger National Park Interface of the Republic of South Africa. Preventive Veterinary Medicine, 103, 16-21.
Risk of exposure of farms and subsistence nurseries to contact with wild boar in southern Mato Grosso do Sul.	2019	Braz, P. H.; Oliveira, M. R.; Silva, V. S.; Tomas, W. M.; Juliano, R. S.; Moreira, T. A.; Zimmermann, N. P.; Pellegrin, A. O.	BRAZ, P. H., OLIVEIRA, M. R., SILVA, V. S., TOMAS, W. M., JULIANO, R. S., MOREIRA, T. A., ZIMMERMANN, N. P. & PELLEGRIN, A. O. 2019. Risk of exposure of farms and subsistence nurseries to contact with wild boar in southern Mato Grosso do Sul. Pesquisa Veterinária Brasileira, 39, 148-154.
Spatial relationships between livestock guardian dogs and mesocarnivores in central Texas	2019	Bromen, N.A., French, J.T., Walker, J.W., Tomeček, J.M.	BROMEN, N. A., FRENCH, J. T., WALKER, J. & TOMEČEK, J. M. 2019. Spatial relationships between livestock guardian dogs and mesocarnivores in central Texas. Human–Wildlife Interactions, 13, 8.
Incorporating farmer observations in efforts to manage bovine tuberculosis using barrier fencing at the wildlife-livestock interface.	2010	Brook, R. K.	BROOK, R. K. 2010. Incorporating farmer observations in efforts to manage bovine tuberculosis using barrier fencing at the wildlife-livestock interface. Preventive Veterinary Medicine, 94, 301-305.
Evaluating use of cattle winter feeding areas by elk and white-tailed deer: implications for managing bovine tuberculosis transmission risk from the ground up.	2013	Brook, R. K.; Wal, E. vander; Beest, F. M. van; McLachlan, S. M.	BROOK, R. K., WAL, E. V., BEEST, F. M. V. & MCLACHLAN, S. M. 2013. Evaluating use of cattle winter feeding areas by elk and white-tailed deer: implications for managing bovine tuberculosis transmission risk from the ground up. Preventive Veterinary Medicine, 108, 137-147.
Free-ranging pig and wild boar interactions in an endemic area of African Swine Fever	2019	Cadenas-Fernández, E.; Sánchez-Vizcaíno, J.M.; Pintore, A.; Denurra, D.; Cherchi, M.; Jurado, C.; Vicente, J.; Barasona, J.A	CADENAS-FERNÁNDEZ, E., SANCHEZ-VIZCAINO, J. M., PINTORE, A., DENURRA, D., CHERCHI, M., JURADO, C., VICENTE, J. & BARASONA, J. A. 2019. Free-ranging pig and wild boar interactions in an endemic area of African swine fever. Frontiers in veterinary science, 6, 376.
Interspecific visitation of cattle and badgers to fomites: A transmission risk for bovine tuberculosis?	2019	Campbell, E.L., Byrne, A.W., Menzies, F.D., McBride, K.R., McCormick, C.M., Scantlebury, M., Reid, N.	CAMPBELL, E. L., BYRNE, A. W., MENZIES, F. D., MCBRIDE, K. R., MCCORMICK, C. M., SCANTLEBURY, M. & REID, N. 2019. Interspecific visitation of cattle and badgers to fomites: A transmission risk for bovine tuberculosis? Ecology and Evolution, 9, 8479-8489.
Wildlife and livestock use of extensive farm resources in South Central Spain: implications for disease transmission.	2016	Carrasco-Garcia, R.; Barasona, J. A.; Gortazar, C.; Montoro, V.; Sanchez-Vizcaino, J. M.; Vicente, J.	CARRASCO-GARCIA, R., BARASONA, J. A., GORTAZAR, C., MONTORO, V., SANCHEZ-VIZCAINO, J. M. & VICENTE, J. 2016. Wildlife and livestock use of extensive farm resources in South Central Spain: implications for disease transmission. European Journal of Wildlife Research, 62, 65-78.
Spatial segregation among pampas deer and exotic ungulates: A comparative analysis at site and landscape scales	2017	Carusi, L.C.P., Beade, M.S., Bilenca, D.N.	CARUSO, N. C., LUENGOS VIDAL, E. M., LUCHERINI, M., GUERISOLI, M., MARTINEZ, S. & CASANAVE, E. B. 2017. Carnivores in the southwest of the province of Buenos Aires: ecology and conflicts with farmers. RIA, Revista de Investigaciones Agropecuarias, 43, 165-174.
Landscape use and movements of wolves in relation to livestock in a wildland-agriculture matrix.	2006	Chavez, A. S.; Gese, E. M.	CHAVEZ, A. S. & GESE, E. M. 2006. Landscape use and movements of wolves in relation to livestock in a wildland-agriculture matrix. Journal of Wildlife Management, 70, 1079-1086.
Assessing disease risk at the wildlife-livestock interface: a study of Sierra Nevada bighorn sheep.	2009	Clifford, D. L.; Schumaker, B. A.; Stephenson, T. R.; Bleich, V. C.; Cahn, M. L.; Gonzales, B. J.; Boyce, W. M.; Mazet, J. A. K.	CLIFFORD, D. L., SCHUMAKER, B. A., STEPHENSON, T. R., BLEICH, V. C., CAHN, M. L., GONZALES, B. J., BOYCE, W. M. & MAZET, J. A. K. 2009. Assessing disease risk at the wildlife-livestock interface: a study of Sierra Nevada bighorn sheep. Biological Conservation, 142, 2559-2568.
Responses of elk and mule deer to cattle in summer.	2001	Coe, P. K.; Johnson, B. K.; Kern, J. W.; Findholt, S. L.; Kie, J. G.; Wisdom, M. J.	COE, P. K., JOHNSON, B. K., KERN, J. W., FINDHOLT, S. L., KIE, J. G. & WISDOM, M. J. 2001. Responses of elk and mule deer to cattle in summer. Journal of Range Management, 54, A51-A76.
Observations on white-tailed deer and habitat response to livestock grazing in south Texas.	1989	Cohen, W. E.; Drawe, D. L.; Bryant, F. C.; Bradley, L. C.	COHEN, W. E., DRAWE, D. L., BRYANT, F. C. & BRADLEY, L. C. 1989. Observations on white-tailed deer and habitat response to livestock grazing in south Texas. Journal of Range Management, 42, 361-365.
Behavioral interference between sympatric reindeer and domesticated sheep in Norway.	2012	Colman, J. E.; Tsegaye, D.; Pedersen, C.; Eidesen, R.; Arntsen, H.; Holand, Ø.; Mann, A.; Reimers, E.; Moe, S. R.	COLMAN, J. E., TSEGAYE, D., PEDERSEN, C., EIDESEN, R., ARNTSEN, H., HOLAND, Ø., MANN, A., REIMERS, E. & MOE, S. R. 2012. Behavioral interference between sympatric reindeer and domesticated sheep in Norway. Rangeland Ecology &amp// Management, 65, 299-308.
Distribution and interaction of white-tailed deer and cattle in a semi-arid grazing system.	2008	Cooper, S. M.; Perotto-Baldivieso, H. L.; Owens, M. K.; Meek, M. G.; Figueroa-Pagán, M.	COOPER, S. M., PEROTTO-BALDIVIESO, H. L., OWENS, M. K., MEEK, M. G. & FIGUEROA-PAGÁN, M. 2008. Distribution and interaction of white-tailed deer and cattle in a semi-arid grazing system. Agriculture, Ecosystems &amp// Environment, 127, 85-92.
Distribution and interspecies contact of feral swine and cattle on rangeland in South Texas: implications for disease transmission.	2010	Cooper, S. M.; Scott, H. M.; Garza, G. R. de la; Deck, A. L.; Cathey, J. C.	COOPER, S. M., SCOTT, H. M., GARZA, G. R. D. L., DECK, A. L. & CATHEY, J. C. 2010. Distribution and interspecies contact of feral swine and cattle on rangeland in South Texas: implications for disease transmission. Journal of Wildlife Diseases, 46, 152-164.
Interactions between four species in a complex wildlife: livestock disease community: implications for Mycobacterium bovis maintenance and transmission.	2016	Cowie, C. E.; Hutchings, M. R.; Barasona, J. A.; Gortázar, C.; Vicente, J.; White, P. C. L.	COWIE, C. E., HUTCHINGS, M. R., BARASONA, J. A., GORTÁZAR, C., VICENTE, J. & WHITE, P. C. L. 2016. Interactions between four species in a complex wildlife: livestock disease community: implications for Mycobacterium bovis maintenance and transmission. European Journal of Wildlife Research, 62, 51-64.
Behavioral and ecological implications of bunched, rotational cattle grazing in East African savanna ecosystem.	2019	Crawford, C. L.; Volenec, Z. M.; Sisanya, M.; Kibet, R.; Rubenstein, D. I.	CRAWFORD, C. L., VOLENEC, Z. M., SISANYA, M., KIBET, R. & RUBENSTEIN, D. I. 2019. Behavioral and Ecological Implications of Bunched, Rotational Cattle Grazing in East African Savanna Ecosystem. Rangeland Ecology & Management, 72, 204-209.
The landscape epidemiology of foot-and-mouth disease in South Africa: a spatially explicit multi-agent simulation.	2011	Dion, E.; VanSchalkwyk, L.; Lambin, E. F.	DION, E., VANSCHALKWYK, L. & LAMBIN, E. F. 2011. The landscape epidemiology of foot-and-mouth disease in South Africa: A spatially explicit multi-agent simulation. Ecological Modelling, 222, 2059-2072.
Wildlife-livestock interactions in a western rangeland setting: quantifying disease-relevant contacts.	2014	Dohna, H. zu; Peck, D. E.; Johnson, B. K.; Reeves, A.; Schumaker, B. A.	DOHNA, H. Z., PECK, D. E., JOHNSON, B. K., REEVES, A. & SCHUMAKER, B. A. 2014. Wildlife-livestock interactions in a western rangeland setting: quantifying disease-relevant contacts. Preventive Veterinary Medicine, 113, 447-456.
Patterns of direct and indirect contact between cattle and badgers naturally infected with tuberculosis.	2013	Drewe, J. A.; O'Connor, H. M.; Weber, N.; McDonald, R. A.; Delahay, R. J.	DREWE, J. A., O'CONNOR, H. M., WEBER, N., MCDONALD, R. A. & DELAHAY, R. J. 2013. Patterns of direct and indirect contact between cattle and badgers naturally infected with tuberculosis. Epidemiology and Infection, 141, 1467-1475.
Performance of proximity loggers in recording intra- and inter-species interactions: a laboratory and field-based validation study.	2012	Drewe, J. A.; Weber, N.; Carter, S. P.; Bearhop, S.; Harrison, X. A.; Dall, S. R. X.; McDonald, R. A.; Delahay, R. J.	DREWE, J. A., WEBER, N., CARTER, S. P., BEARHOP, S., HARRISON, X. A., DALL, S. R. X., MCDONALD, R. A. & DELAHAY, R. J. 2012. Performance of proximity loggers in recording intra- and inter-species interactions: A laboratory and field-based validation study. PLoS ONE, 7, -.
Making contact: rooting out the potential for exposure of commercial production swine facilities to feral swine in North Carolina.	2011	Engeman, R.; Betsill, C.; Ray, T.	ENGEMAN, R., BETSILL, C. & RAY, T. 2011. Making contact: rooting out the potential for exposure of commercial production swine facilities to feral swine in North Carolina. EcoHealth, 8, 76-81.
Predation by red foxes (Vulpes vulpes) at an outdoor piggery.	2016	Fleming, P. A.; Dundas, S. J.; Lau, Y. Y. W.; Pluske, J. R.	FLEMING, P. A., DUNDAS, S. J., LAU, Y. Y. W. & PLUSKE, J. R. 2016. Predation by red foxes (Vulpes vulpes) at an outdoor piggery. Animals, 6, 60.
Use of cattle farm resources by badgers (Meles meles) and risk of bovine tuberculosis (Mycobacterium bovis) transmission to cattle.	2002	Garnett, B. T.; Delahay, R. J.; Roper, T. J.	GARNETT, B. T., DELAHAY, R. J. & ROPER, T. J. 2002. Use of cattle farm resources by badgers (Meles meles) and risk of bovine tuberculosis (Mycobacterium bovis) transmission to cattle. Proceedings of the Royal Society of London. Series B, Biological Sciences, 269, 1487-1491.
Utility of livestock-protection dogs for deterring wildlife from cattle farms.	2010	Gehring, T. M.; VerCauteren, K. C.; Provost, M. L.; Cellar, A. C.	GEHRING, T. M., VERCAUTEREN, K. C., PROVOST, M. L. & CELLAR, A. C. 2010. Utility of livestock-protection dogs for deterring wildlife from cattle farms. Wildlife Research, 37, 715-721.
Does wild boar rooting affect livestock grazing areas in alpine grasslands?	2010	Guillermo Bueno, C.; Barrio, I. C.; García-González, R.; Alados, C. L.; Gómez-García, D.	GUILLERMO BUENO, C., BARRIO, I. C., GARCÍA-GONZÁLEZ, R., ALADOS, C. L. & GÓMEZ-GARCÍA, D. 2010. Does wild boar rooting affect livestock grazing areas in alpine grasslands? European Journal of Wildlife Research, 56, 765-770.
Effect of culling on individual badger Meles meles behaviour: Potential implications for bovine tuberculosis transmission	2019	Ham, C., Donnelly, C.A., Astley, K.L., Jackson, S.Y.B., Woodroffe, R.	HAM, C., DONNELLY, C. A., ASTLEY, K. L., JACKSON, S. Y. & WOODROFFE, R. 2019. Effect of culling on individual badger Meles meles behaviour: Potential implications for bovine tuberculosis transmission. Journal of Applied Ecology, 56, 2390-2399.
Wildlife-Cattle Interactions in Northern Michigan: Implications for the Transmission of Bovine Tuberculosis	2005	Hill, J.A.	HILL, J. A. 2005. Wildlife-cattle interactions in northern Michigan: implications for the transmission of bovine tuberculosis.
Chimpanzee interactions with nonhuman species in an anthropogenic habitat	2012	Hockings, K.J., Humle, T., Carvalho, S., Matsuzawa, T.	HOCKINGS, K. J., HUMLE, T., CARVALHO, S. & MATSUZAWA, T. 2012. Chimpanzee interactions with nonhuman species in an anthropogenic habitat. Behaviour, 149, 299-324.
A spatially integrated disease risk assessment model for wildlife/livestock interactions in the Ngorongoro Conservation Area of Tanzania.	2000	Howe, R.; Boone, R.; DeMartini, J.; McCabe, T.; Coughenour, M.	HOWE, R., BOONE, R., DEMARTINI, J., MCCABE, T. & COUGHENOUR, M. 2000. A spatially integrated disease risk assessment model for wildlife/livestock interactions in the Ngorongoro Conservation Area of Tanzania. Proceedings of the 9th Symposium of the International Society for Veterinary Epidemiology and Economics, Breckenridge, Colorado, USA, August 6-11 2000, Id 127.
Quantifying the risks of TB infection to cattle posed by badger excreta.	1999	Hutchings, M. R.; Harris, S.	HUTCHINGS, M. R. & HARRIS, S. 1999. Quantifying the risks of TB infection to cattle posed by badger excreta. Epidemiology and Infection, 122, 167-174.
Questionnaire-based assessment of wild boar/domestic pig interactions and implications for disease risk management in Corsica.	2017	Jori, F.; Relun, A.; Trabucco, B.; Charrier, F.; Maestrini, O.; Chavernac, D.; Cornelis, D.; Casabianca, F.; Etter, E. M. C.	JORI, F., RELUN, A., TRABUCCO, B., CHARRIER, F., MAESTRINI, O., CHAVERNAC, D., CORNELIS, D., CASABIANCA, F. & ETTER, E. M. C. 2017. Questionnaire-based assessment of wild boar/domestic pig interactions and implications for disease risk management in Corsica. Frontiers in Veterinary Science, 4, 198.
A qualitative risk assessment of factors contributing to foot and mouth disease outbreaks in cattle along the western boundary of the Kruger National Park.	2009	Jori, F.; Vosloo, W.; Plessis, B. du; Bengis, R.; Brahmbhatt, D.; Gummow, B.; Thomson, G. R.	JORI, F., VOSLOO, W., PLESSIS, B. D., BENGIS, R., BRAHMBHATT, D., GUMMOW, B. & THOMSON, G. R. 2009. A qualitative risk assessment of factors contributing to foot and mouth disease outbreaks in cattle along the western boundary of the Kruger National Park. Revue Scientifique et Technique - Office International des Épizooties, 28, 917-931.
Effectiveness of biosecurity measures in preventing badger visits to farm buildings.	2011	Judge, J.; McDonald, R. A.; Walker, N.; Delahay, R. J.	JUDGE, J., MCDONALD, R. A., WALKER, N. & DELAHAY, R. J. 2011. Effectiveness of biosecurity measures in preventing badger visits to farm buildings. PLoS ONE, e28941.
Through the eye of a Gobi khulan – Application of camera collars for ecological research of far-ranging species in remote and highly variable ecosystems	2019	Kaczensky, P., Khaliun, S., Payne, J., Boldgiv, B., Buuveibaatar, B., Walzer, C.	KACZENSKY, P., KHALIUN, S., PAYNE, J., BOLDGIV, B., BUUVEIBAATAR, B. & WALZER, C. 2019. Through the eye of a Gobi khulan–Application of camera collars for ecological research of far-ranging species in remote and highly variable ecosystems. PloS one, 14.
Social organization, home ranges, and extraterritorial forays of black-backed jackals	2019	Kamler, J.F., Stenkewitz, U., Gharajehdaghipour, T., Macdonald, D.W.	KAMLER, J. F., STENKEWITZ, U., GHARAJEHDAGHIPOUR, T. & MACDONALD, D. W. 2019. Social organization, home ranges, and extraterritorial forays of black‐backed jackals. The Journal of Wildlife Management, 83, 1800-1808.
Prevalence and risk factors for infection of bovine tuberculosis in indigenous cattle in the Serengeti ecosystem, Tanzania.	2013	Katale, B. Z.; Mbugi, E. V.; Karimuribo, E. D.; Keyyu, J. D.; Kendall, S.; Kibiki, G. S.; Godfrey-Faussett, P.; Michel, A. L.; Kazwala, R. R.; Helden, P. van; Matee, M. I.	KATALE, B. Z., MBUGI, E. V., KARIMURIBO, E. D., KEYYU, J. D., KENDALL, S., KIBIKI, G. S., GODFREY-FAUSSETT, P., MICHEL, A. L., KAZWALA, R. R., HELDEN, P. V. & MATEE, M. I. 2013. Prevalence and risk factors for infection of bovine tuberculosis in indigenous cattle in the Serengeti ecosystem, Tanzania. BMC Veterinary Research, 9, (30 December 2013).
Wildlife visitation on a multi-unit educational livestock facility in northwestern Georgia.	2015	Kitts-Morgan, S. E.; Carleton, R. E.; Barrow, S. L.; Hilburn, K. A.; Kyle, A. K.	KITTS-MORGAN, S. E., CARLETON, R. E., BARROW, S. L., HILBURN, K. A. & KYLE, A. K. 2015. Wildlife visitation on a multi-unit educational livestock facility in northwestern Georgia. Southeastern Naturalist, 14, 267-280.
Characterization of the risk of deer-cattle interactions in Minnesota by use of an on-farm environmental assessment tool.	2011	Knust, B. M.; Wolf, P. C.; Wells, S. J.	KNUST, B. M., WOLF, P. C. & WELLS, S. J. 2011. Characterization of the risk of deer-cattle interactions in Minnesota by use of an on-farm environmental assessment tool. American journal of veterinary research, 72, 924-931.
Spatial, temporal, and physical characteristics of livestock depredations by large carnivores along a Kenyan reserve border.	2006	Kolowski, J. M.; Holekamp, K. E.	KOLOWSKI, J. M. & HOLEKAMP, K. E. 2006. Spatial, temporal, and physical characteristics of livestock depredations by large carnivores along a Kenyan reserve border. Biological Conservation, 128, 529-541.
Facilitative and competitive interactions between sympatric cattle, red deer and wild boar in Dutch woodland pastures.	2005	Kuiters, A. T.; Bruinderink, G. W. T. A. G.; Lammertsma, D. R.	KUITERS, A. T., BRUINDERINK, G. W. T. A. G. & LAMMERTSMA, D. R. 2005. Facilitative and competitive interactions between sympatric cattle, red deer and wild boar in Dutch woodland pastures. Acta Theriologica, 50, 241-252.
Wild and domestic pig interactions at the wildlife-livestock interface of Murchison Falls National Park, Uganda, and the potential association with African swine fever outbreaks.	2016	Kukielka, E. A.; Jori, F.; Martínez-López, B.; Chenais, E.; Masembe, C.; Chavernac, D.; Stǻhl, K.	KUKIELKA, E. A., JORI, F., MARTÍNEZ-LÓPEZ, B., CHENAIS, E., MASEMBE, C., CHAVERNAC, D. & ST_HL, K. 2016. Wild and domestic pig interactions at the wildlife-livestock interface of Murchison Falls National Park, Uganda, and the potential association with African swine fever outbreaks. Frontiers in Veterinary Science, 3, 31.
Spatial and temporal interactions between livestock and wildlife in South Central Spain assessed by camera traps.	2013	Kukielka, E.; Barasona, J. A.; Cowie, C. E.; Drewe, J. A.; Gortazar, C.; Cotarelo, I.; Vicente, J.	KUKIELKA, E., BARASONA, J. A., COWIE, C. E., DREWE, J. A., GORTAZAR, C., COTARELO, I. & VICENTE, J. 2013. Spatial and temporal interactions between livestock and wildlife in South Central Spain assessed by camera traps. Preventive Veterinary Medicine, 112, 213-221.
Effects of wolves on elk and cattle behaviors: implications for livestock production and wolf conservation.	2010	Laporte, I.; Muhly, T. B.; Pitt, J. A.; Alexander, M.; Musiani, M.	LAPORTE, I., MUHLY, T. B., PITT, J. A., ALEXANDER, M. & MUSIANI, M. 2010. Effects of wolves on elk and cattle behaviors: implications for livestock production and wolf conservation. PLoS ONE, e11954.
Evaluating wildlife-cattle contact rates to improve the understanding of dynamics of bovine tuberculosis transmission in Michigan, USA.	2016	Lavelle, M. J.; Kay, S. L.; Pepin, K. M.; Grear, D. A.; Campa, H., III; VerCauteren, K. C.	LAVELLE, M. J., KAY, S. L., PEPIN, K. M., GREAR, D. A., CAMPA, H., III & VERCAUTEREN, K. C. 2016. Evaluating wildlife-cattle contact rates to improve the understanding of dynamics of bovine tuberculosis transmission in Michigan, USA. Preventive Veterinary Medicine, 135, 28-36.
Interaction of cattle and deer on mountain rangeland.	1986	Loft, E. R.; Menke, J. W.; Kie, J. G.	LOFT, E. R., MENKE, J. W. & KIE, J. G. 1986. Interaction of cattle and deer on mountain rangeland. California Agriculture, 40, 06-Sep.
Impacts of wildlife-livestock interactions in and around Arusha National Park, Tanzania.	2012	Maleko, D. D.; Mbassa, G. N.; Maanga, W. F.; Sisya, E. S.	MALEKO, D. D., MBASSA, G. N., MAANGA, W. F. & SISYA, E. S. 2012. Impacts of wildlife-livestock interactions in and around Arusha National Park, Tanzania. Current Research Journal of Biological Sciences, 4, 471-476.
Social and spatial interactions between red deer and cattle in the Italian alps	1997	Mattiello, S., Pozzi, A., Leggeri, P., Trabalza-Marinucci, M., Redaelli, W., Carenzi, C.	MATTIELLO, S., POZZI, A., LEGGERI, P., TRABALZA-MARINUCCI, M., REDAELLI, W. & CARENZI, C. 1997. Social and spatial interactions between red deer and cattle in the Italian alps. Zeitschrift fur Saugetierkunde, 62, 134-138.
Effect of dairy cattle husbandry on behavioural patterns of red deer (Cervus elaphus) in the Italian Alps.	2002	Mattiello, S.; Redaelli, W.; Carenzi, C.; Crimella, C.	MATTIELLO, S., REDAELLI, W., CARENZI, C. & CRIMELLA, C. 2002. Effect of dairy cattle husbandry on behavioural patterns of red deer (Cervus elaphus) in the Italian Alps. Applied Animal Behaviour Science, 79, 299-310.
Wildlife-livestock interactions and risk areas for cross-species spread of bovine tuberculosis.	2017	Meunier, N. V.; Sebulime, P.; White, R. G.; Kock, R.	MEUNIER, N. V., SEBULIME, P., WHITE, R. G. & KOCK, R. 2017. Wildlife-livestock interactions and risk areas for cross-species spread of bovine tuberculosis. Onderstepoort Journal of Veterinary Research, 84, a1221.
Contacts and foot and mouth disease transmission from wild to domestic bovines in Africa.	2013	Miguel, E.; Grosbois, V.; Caron, A.; Boulinier, T.; Fritz, H.; Cornélis, D.; Foggin, C.; Makaya, P. V.; Tshabalala, P. T.; Garine-Wichatitsky, M. de	MIGUEL, E., GROSBOIS, V., CARON, A., BOULINIER, T., FRITZ, H., CORNÉLIS, D., FOGGIN, C., MAKAYA, P. V., TSHABALALA, P. T. & GARINE-WICHATITSKY, M. D. 2013. Contacts and foot and mouth disease transmission from wild to domestic bovines in Africa. Ecosphere, 4, art51.
Drivers of foot-and-mouth disease in cattle at wild/domestic interface: insights from farmers, buffalo and lions.	2017	Miguel, E.; Grosbois, V.; Fritz, H.; Caron, A.; Garine-Wichatitsky, M. de; Nicod, F.; Loveridge, A. J.; Stapelkamp, B.; Macdonald, D. W.; Valeix, M.	MIGUEL, E., GROSBOIS, V., FRITZ, H., CARON, A., GARINE-WICHATITSKY, M. D., NICOD, F., LOVERIDGE, A. J., STAPELKAMP, B., MACDONALD, D. W. & VALEIX, M. 2017. Drivers of foot-and-mouth disease in cattle at wild/domestic interface: insights from farmers, buffalo and lions. Diversity and Distributions, 23, 1018-1030.
Livestock-wildlife joint land use in dry lands of Kenya: a case study of the Lolldaiga Hills ranch.	2012	Mizutani, F.; Kadohira, M.; Phiri, B.	MIZUTANI, F., KADOHIRA, M. & PHIRI, B. 2012. Livestock-wildlife joint land use in dry lands of Kenya: a case study of the Lolldaiga Hills ranch. Animal Science Journal, 83, 510-516.
Does the spatiotemporal distribution of livestock influence forage patch selection in Eurasian lynx Lynx lynx?	2006	Moa, P. F.; Herfindal, I.; Linnell, J. D. C.; Overskaug, K.; Kvam, T.; Andersen, R.	MOA, P. F., HERFINDAL, I., LINNELL, J. D., OVERSKAUG, K., KVAM, T. & ANDERSEN, R. 2006. Does the spatiotemporal distribution of livestock influence forage patch selection in Eurasian lynx Lynx lynx? Wildlife Biology, 12, 63-70.
Differential risk effects of wolves on wild versus domestic prey have consequences for conservation.	2010	Muhly, T. B.; Alexander, M.; Boyce, M. S.; Creasey, R.; Hebblewhite, M.; Paton, D.; Pitt, J. A.; Musiani, M.	MUHLY, T. B., ALEXANDER, M., BOYCE, M. S., CREASEY, R., HEBBLEWHITE, M., PATON, D., PITT, J. A. & MUSIANI, M. 2010. Differential risk effects of wolves on wild versus domestic prey have consequences for conservation. Oikos, 119, 1243-1254.
Foraging Eurasian badgers Meles meles and the presence of cattle in pastures. Do badgers avoid cattle?	2013	Mullen, E. M.; MacWhite, T.; Maher, P. K.; Kelly, D. J.; Marples, N. M.; Good, M.	MULLEN, E. M., MACWHITE, T., MAHER, P. K., KELLY, D. J., MARPLES, N. M. & GOOD, M. 2013. Foraging Eurasian badgers Meles meles and the presence of cattle in pastures. Do badgers avoid cattle? Applied Animal Behaviour Science, 144, 130-137.
The avoidance of farmyards by European badgers Meles meles in a medium density population.	2015	Mullen, E. M.; MacWhite, T.; Maher, P. K.; Kelly, D. J.; Marples, N. M.; Good, M.	MULLEN, E. M., MACWHITE, T., MAHER, P. K., KELLY, D. J., MARPLES, N. M. & GOOD, M. 2015. The avoidance of farmyards by European badgers Meles meles in a medium density population. Applied Animal Behaviour Science, 171, 170-176.
Cattle owners' awareness of bovine tuberculosis in high and low prevalence settings of the wildlife-livestock interface areas in Zambia.	2010	Munyeme, M.; Muma, J. B.; Munang'andu, H. M.; Kankya, C.; Skjerve, E.; Tryland, M.	MUNYEME, M., MUMA, J. B., MUNANG'ANDU, H. M., KANKYA, C., SKJERVE, E. & TRYLAND, M. 2010. Cattle owners' awareness of bovine tuberculosis in high and low prevalence settings of the wildlife-livestock interface areas in Zambia. BMC Veterinary Research, 6, (20 April 2010).
Incorporating foray behavior into models estimating contact risk between bighorn sheep and areas occupied by domestic sheep.	2014	O'brien, J. M.; O'brien, C. S.; McCarthy, C.; Carpenter, T. E.	O'BRIEN, J. M., O'BRIEN, C. S., MCCARTHY, C. & CARPENTER, T. E. 2014. Incorporating foray behavior into models estimating contact risk between bighorn sheep and areas occupied by domestic sheep. Wildlife Society Bulletin, 38, 321-331.
Use of water troughs by badgers and cattle.	2014	O'Mahony, D. T.	O'MAHONY, D. T. 2014. Use of water troughs by badgers and cattle. Veterinary Journal, 202, 628-629.
Multi-species visit rates to farmyards: implications for biosecurity.	2015	O'Mahony, D. T.	O'MAHONY, D. T. 2015. Multi-species visit rates to farmyards: implications for biosecurity. Veterinary Journal, 203, 126-128.
Fire-induced negative nutritional outcomes for cattle when sharing habitat with native ungulates in an African savanna.	2017	Odadi, W. O.; Kimuyu, D. M.; Sensenig, R. L.; Veblen, K. E.; Riginos, C.; Young, T. P.	ODADI, W. O., KIMUYU, D. M., SENSENIG, R. L., VEBLEN, K. E., RIGINOS, C. & YOUNG, T. P. 2017. Fire-induced negative nutritional outcomes for cattle when sharing habitat with native ungulates in an African savanna. Journal of Applied Ecology, 54, 935-944.
Spatiotemporal patterns of lion space use in a human-dominated landscape.	2015	Oriol-Cotterill, A.; Macdonald, D. W.; Valeix, M.; Ekwanga, S.; Frank, L. G.	ORIOL-COTTERILL, A., MACDONALD, D. W., VALEIX, M., EKWANGA, S. & FRANK, L. G. 2015. Spatiotemporal patterns of lion space use in a human-dominated landscape. Animal Behaviour, 101, 27-39.
Wildlife visits to farm facilities assessed by camera traps in a bovine tuberculosis-infected area in France.	2016	Payne, A.; Chappa, S.; Hars, J.; Dufour, B.; Gilot-Fromont, E.	PAYNE, A., CHAPPA, S., HARS, J., DUFOUR, B. & GILOT-FROMONT, E. 2016. Wildlife visits to farm facilities assessed by camera traps in a bovine tuberculosis-infected area in France. European Journal of Wildlife Research, 62, 33-42.
Pathogen presence in feral pigs and their movement around two commercial piggeries in Queensland, Australia.	2014	Pearson, H. E.; Toribio, J. A. L. M. L.; Hernandez-Jover, M.; Marshall, D.; Lapidge, S. J.	PEARSON, H. E., TORIBIO, J. A. L. M. L., HERNANDEZ-JOVER, M., MARSHALL, D. & LAPIDGE, S. J. 2014. Pathogen presence in feral pigs and their movement around two commercial piggeries in Queensland, Australia. Veterinary Record, 174, 325.
What attracts elk onto cattle pasture? Implications for inter-species disease transmission.	2014	Pruvot, M.; Seidel, D.; Boyce, M. S.; Musiani, M.; Massolo, A.; Kutz, S.; Orsel, K.	PRUVOT, M., KUTZ, S., MUSIANI, M. & ORSEL, K. 2014. What attracts elk onto beef cattle pastures? A distribution modelling approach to wildlife-livestock contact structure. In: MINTIENS, K. & PARKIN, T. D. H. (eds.) Society for Veterinary Epidemiology and Preventive Medicine, Proceedings of a meeting held in Dublin, Irish Republic, 26-28 March 2014. Dublin, Irish Republic.
Feasibility study on the spatial and temporal movement of Samburu's cattle and wildlife in Kenya using GPS radio-tracking, remote sensing and GIS.	2013	Raizman, E. A.; Rasmussen, H. B.; King, L. E.; Ihwagi, F. W.; Douglas-Hamilton, I.	RAIZMAN, E. A., RASMUSSEN, H. B., KING, L. E., IHWAGI, F. W. & DOUGLAS-HAMILTON, I. 2013. Feasibility study on the spatial and temporal movement of Samburu's cattle and wildlife in Kenya using GPS radio-tracking, remote sensing and GIS. Preventive Veterinary Medicine, 111, 76-80.
Patterns of cattle farm visitation by white-tailed deer in relation to risk of disease transmission in a previously infected area with bovine tuberculosis in Minnesota, USA.	2017	Ribeiro-Lima, J.; Carstensen, M.; Cornicelli, L.; Forester, J. D.; Wells, S. J.	RIBEIRO-LIMA, J., CARSTENSEN, M., CORNICELLI, L., FORESTER, J. D. & WELLS, S. J. 2017. Patterns of cattle farm visitation by white-tailed deer in relation to risk of disease transmission in a previously infected area with bovine tuberculosis in Minnesota, USA. Transboundary and Emerging Diseases, 64, 1519-1529.
Contact rates and exposure to inter-species disease transmission in mountain ungulates.	2006	Richomme, C.; Gauthier, D.; Fromont, E.	RICHOMME, C., GAUTHIER, D. & FROMONT, E. 2006. Contact rates and exposure to inter-species disease transmission in mountain ungulates. Epidemiology and Infection, 134, 21-30.
How well do farmers know their badgers? Relating farmer knowledge to ecological survey data.	2017	Robertson, A.; Delahay, R. J.; Wilson, G. J.; Vernon, I. J.; McDonald, R. A.; Judge, J.	ROBERTSON, A., DELAHAY, R. J., WILSON, G. J., VERNON, I. J., MCDONALD, R. A. & JUDGE, J. 2017. How well do farmers know their badgers? Relating farmer knowledge to ecological survey data. Veterinary Record, 180, 48.
Predicting badger visits to farm yards and making predictions available to farmers.	2019	Robertson, A.; Judge, J.; Wilson, G. J.; Vernon, I. J.; Delahay, R. J.; McDonald, R. A.	ROBERTSON, A., JUDGE, J., WILSON, G., VERNON, I. J., DELAHAY, R. J. & MCDONALD, R. A. 2019. Predicting badger visits to farm yards and making predictions available to farmers. PloS one, 14.
Effect of domestic sheep on chamois activity, distribution and abundance on sub-alpine pastures.	2008	Rüttimann, S.; Giacometti, M.; McElligott, A. G.	RÜTTIMANN, S., GIACOMETTI, M. & MCELLIGOTT, A. G. 2008. Effect of domestic sheep on chamois activity, distribution and abundance on sub-alpine pastures. European Journal of Wildlife Research, 54, 110-116.
Range relationship of feral horses with wild ungulates and cattle in western Alberta.	1980	Salter, R. E.; Hudson, R. J.	SALTER, R. E. & HUDSON, R. J. 1980. Range relationship of feral horses with wild ungulates and cattle in western Alberta. Journal of Range Management, 33, 266-271.
Risk of disease from wildlife reservoirs: badgers, cattle, and bovine tuberculosis.	2004	Scantlebury, M.; Hutchings, M. R.; Allcroft, D. J.; Harris, S.	SCANTLEBURY, M., HUTCHINGS, M. R., ALLCROFT, D. J. & HARRIS, S. 2004. Risk of disease from wildlife reservoirs: badgers, cattle, and bovine tuberculosis. Journal of Dairy Science, 87, 330-339.
Including species interactions in resource selection of guanacos and livestock in Northern Patagonia.	2013	Schroeder, N. M.; Ovejero, R.; Moreno, P. G.; Gregorio, P.; Taraborelli, P.; Matteucci, S. D.; Carmanchahi, P. D.	SCHROEDER, N. M., OVEJERO, R., MORENO, P. G., GREGORIO, P., TARABORELLI, P., MATTEUCCI, S. D. & CARMANCHAHI, P. D. 2013. Including species interactions in resource selection of guanacos and livestock in Northern Patagonia. Journal of Zoology, 291, 213-225.
Coexistence of wild and domestic ungulates in the Nepalese Trans-Himalaya: resource competition or habitat partitioning?	2007	Shrestha, R.	SHRESTHA, B., KINDLMANN, P. & JNAWALI, S. R. 2012. Interactions between the Himalayan Tahr, Livestock and Snow Leopards in the sagarmatha national park. Himalayan Biodiversity in the Changing World, 115-143.
Herded cattle and wild grazers partition water but share forage resources during dry years in East African savannas.	2009	Sitters, J.; Heitkönig, I. M. A.; Holmgren, M.; Ojwang, G. S. O.	SITTERS, J., HEITKÖNIG, I. M. A., HOLMGREN, M. & OJWANG, G. S. O. 2009. Herded cattle and wild grazers partition water but share forage resources during dry years in East African savannas. Biological Conservation, 142, 738-750.
Incidence of visits by badgers to farmyards in Ireland in winter.	2008	Sleeman, D. P.; Davenport, J.; Fitzgerald, A.	SLEEMAN, D. P., DAVENPORT, J. & FITZGERALD, A. 2008. Incidence of visits by badgers to farmyards in Ireland in winter. Veterinary Record, 163, 724.
Inter- and intra-specific exposure to parasites and pathogens via the faecal-oral route: a consequence of behaviour in a patchy environment.	2009	Smith, L. A.; Marion, G.; Swain, D. L.; White, P. C. L.; Hutchings, M. R.	SMITH, L. A., MARION, G., SWAIN, D. L., WHITE, P. C. L. & HUTCHINGS, M. R. 2009. Inter- and intra-specific exposure to parasites and pathogens via the faecal-oral route: A consequence of behaviour in a patchy environment. Epidemiology and Infection, 137, 630-643.
Factors affecting lynx predation on sheep in the French Jura.	2002	Stahl, P.; Vandel, J. M.; Ruette, S.; Coat, L.; Coat, Y.; Balestra, L.	STAHL, P., VANDEL, J. M., RUETTE, S., COAT, L., COAT, Y. & BALESTRA, L. 2002. Factors affecting lynx predation on sheep in the French Jura. Journal of Applied Ecology, 39, 204-216.
Resource selection by sympatric free-ranging dairy cattle and brown bears Ursus arctos.	2011	Steyaert, S. M. J. G.; Støen, O. G.; Elfström, M.; Karlsson, J.; Lammeren, R. van; Bokdam, J.; Zedrosser, A.; Brunberg, S.; Swenson, J. E.	STEYAERT, S. M., STØEN, O.-G., ELFSTRÖM, M., KARLSSON, J., VAN LAMMEREN, R., BOKDAM, J., ZEDROSSER, A., BRUNBERG, S. & SWENSON, J. E. 2011. Resource selection by sympatric free-ranging dairy cattle and brown bears Ursus arctos. Wildlife biology, 17, 389-403.
Behaviour of badgers (Meles meles) in farm buildings: opportunities for the transmission of Mycobacterium bovis to cattle?	2009	Tolhurst, B. A.; Delahay, R. J.; Walker, N. J.; Ward, A. I.; Roper, T. J.	TOLHURST, B. A., DELAHAY, R. J., WALKER, N. J., WARD, A. I. & ROPER, T. J. 2009. Behaviour of badgers (Meles meles) in farm buildings: opportunities for the transmission of Mycobacterium bovis to cattle? Applied Animal Behaviour Science, 117, 103-113.
A study of fox (Vulpes vulpes) visits to farm buildings in Southwest England and the implications for disease management.	2011	Tolhurst, B. A.; Ward, A. I.; Delahay, R. J.	TOLHURST, B. A., WARD, A. I. & DELAHAY, R. J. 2011. A study of fox (Vulpes vulpes) visits to farm buildings in Southwest England and the implications for disease management. European Journal of Wildlife Research, 57, 1227-1230.
The behavioural responses of badgers (Meles meles) to exclusion from farm buildings using an electric fence.	2008	Tolhurst, B. A.; Ward, A. I.; Delahay, R. J.; MacMaster, A. M.; Roper, T. J.	TOLHURST, B. A., WARD, A. I., DELAHAY, R. J., MACMASTER, A. M. & ROPER, T. J. 2008. The behavioural responses of badgers (Meles meles) to exclusion from farm buildings using an electric fence. Applied Animal Behaviour Science, 113, 224-235.
Stakeholder's practices and representations of contacts between domestic and wild pigs: a new approach for disease risk assessment?	2013	Trabucco, B.; Charrier, F.; Jori, F.; Maestrini, O.; Cornelis, D.; Etter, E.; Molia, S.; Relun, A.; Casabianca, F.	TRABUCCO, B., CHABRIER, F., JORI, F., MAESTRINI, O., CORNÉLIS, D., ETTER, E., MOLIA, S., RELUN, A. & CASABIANCA, F. 2013. Stakeholder's practices and representations of contacts between domestic and wild pigs: a new approach for disease risk assessment? Acta argiculturae Slovenica, 117-122.
Spatio-temporal trends in the frequency of interspecific interactions between domestic and wild ungulates from Mediterranean Spain	2019	Triguero-Ocaña, R., Barasona, J.A., Carro, F., Soriguer, R.C., Vicente, J., Acevedo, P.	TRIGUERO-OCAÑA, R., BARASONA, J. A., CARRO, F., SORIGUER, R. C., VICENTE, J. & ACEVEDO, P. 2019. Spatio-temporal trends in the frequency of interspecific interactions between domestic and wild ungulates from Mediterranean Spain. PloS one, 14.
Depredation of concentrated feed by wild mammals at a stock farm in Japan.	2010	Tsukada, H.; Takeuchi, M.; Fukasawa, M.; Shimizu, N.	TSUKADA, H., TAKEUCHI, M., FUKASAWA, M. & SHIMIZU, N. 2010. Depredation of concentrated feed by wild mammals at a stock farm in Japan. Mammal Study, 35, 281-287.
Water and cattle shape habitat selection by wild herbivores at the edge of a protected area.	2018	Valls-Fox, H.; Chamaillé-Jammes, S.; Garine-Wichatitsky, M. de; Perrotton, A.; Courbin, N.; Miguel, E.; Guerbois, C.; Caron, A.; Loveridge, A.; Stapelkamp, B.; Muzamba, M.; Fritz, H.	VALLS-FOX, H., CHAMAILLÉ-JAMMES, S., DE GARINE-WICHATITSKY, M., PERROTTON, A., COURBIN, N., MIGUEL, E., GUERBOIS, C., CARON, A., LOVERIDGE, A., STAPELKAMP, B., MUZAMBA, M. & FRITZ, H. 2018. Water and cattle shape habitat selection by wild herbivores at the edge of a protected area. Animal Conservation, -.
Movement patterns of cheetahs (Acinonyx jubatus) in farmlands in Botswana	2017	Van Der Weyde, L.K., Hubel, T.Y., Horgan, J., Shotton, J., McKenna, R., Wilson, A.M.	VAN DER WEYDE, L. K., HUBEL, T. Y., HORGAN, J., SHOTTON, J., MCKENNA, R. & WILSON, A. M. 2017. Movement patterns of cheetahs (Acinonyx jubatus) in farmlands in Botswana. Biology Open, 6, 118-124.
Fence-line contact between wild and farmed cervids in Colorado: potential for disease transmission.	2007	Vercauteren, K. C.; Lavelle, M. J.; Seward, N. W.; Fischer, J. W.; Phillips, G. E.	VERCAUTEREN, K. C., LAVELLE, M. J., SEWARD, N. W., FISCHER, J. W. & PHILLIPS, G. E. 2007. Fence-line contact between wild and farmed cervids in Colorado: potential for disease transmission. Journal of Wildlife Management, 71, 1594-1602.
Fence-line contact between wild and farmed white-tailed deer in Michigan: potential for disease transmission.	2007	Vercauteren, K. C.; Lavelle, M. J.; Seward, N. W.; Fischer, J. W.; Phillips, G. E.	VERCAUTEREN, K. C., LAVELLE, M. J., SEWARD, N. W., FISCHER, J. W. & PHILLIPS, G. E. 2007. Fence-line contact between wild and farmed white-tailed deer in Michigan: potential for disease transmission. Journal of Wildlife Management, 71, 1603-1606.
The kangaroo conundrum: home range studies and implications for land management.	2005	Viggers, K. L.; Hearn, J. P.	VIGGERS, K. L. & HEARN, J. P. 2005. The kangaroo conundrum: home range studies and implications for land management. Journal of Applied Ecology, 42, 99-107.
On-farm mitigation of transmission of tuberculosis from white-tailed deer to cattle: literature review and recommendations.	2012	Walter, W. D.; Anderson, C. W.; Smith, R.; Vanderklok, M.; Averill, J. J.; VerCauteren, K. C.	WALTER, W. D., ANDERSON, C. W., SMITH, R., VANDERKLOK, M., AVERILL, J. J. & VERCAUTEREN, K. C. 2012. On-farm mitigation of transmission of tuberculosis from white-tailed deer to cattle: literature review and recommendations. Veterinary Medicine International, 2012, Article ID 616318.
Survey of badger access to farm buildings and facilities in relation to contact with cattle.	2008	Ward, A. I.; Tolhurst, B. A.; Walker, N. J.; Roper, T. J.; Delahay, R. J.	WARD, A. I., TOLHURST, B. A., WALKER, N. J., ROPER, T. J. & DELAHAY, R. J. 2008. Survey of badger access to farm buildings and facilities in relation to contact with cattle. Veterinary Record, 163, 107-111.
Lions at the gates: Trans-disciplinary design of an early warning system to improve human-lion coexistence	2019	Weise, F.J., Hauptmeier, H., Stratford, K.J., Hayward, M.W., Aal, K., Heuer, M., Tomeletso, M., Wulf, V., Somers, M.J., Stein, A.B.	WEISE, F. J., HAUPTMEIER, H., STRATFORD, K. J., HAYWARD, M. W., AAL, K., HEUER, M., TOMELETSO, M., WULF, V., SOMERS, M. J. & STEIN, A. B. 2019. Lions at the gates: Trans-disciplinary design of an early warning system to improve human-lion coexistence. Frontiers in Ecology and Evolution, 6, 242.
Epizootiologic survey of Mycobacterium bovis in wildlife and farm environments in northern Michigan.	2010	Witmer, G.; Fine, A. E.; Gionfriddo, J.; Pipas, M.; Shively, K.; Piccolo, K.; Burke, P.	WITMER, G., FINE, A. E., GIONFRIDDO, J., PIPAS, M., SHIVELY, K., PICCOLO, K. & BURKE, P. 2010. Epizootiologic survey of Mycobacterium bovis in wildlife and farm environments in northern Michigan. Journal of Wildlife Diseases, 46, 368-378.
Use of farm buildings by wild badgers: implications for the transmission of bovine tuberculosis.	2017	Woodroffe, R.; Donnelly, C. A.; Ham, C.; Jackson, S. Y. B.; Moyes, K.; Chapman, K.; Stratton, N. G.; Cartwright, S. J.	WOODROFFE, R., DONNELLY, C. A., HAM, C., JACKSON, S. Y. B., MOYES, K., CHAPMAN, K., STRATTON, N. G. & CARTWRIGHT, S. J. 2017. Use of farm buildings by wild badgers: implications for the transmission of bovine tuberculosis. European Journal of Wildlife Research, 63, 6.
Badgers prefer cattle pasture but avoid cattle: implications for bovine tuberculosis control.	2016	Woodroffe, R.; Donnelly, C. A.; Ham, C.; Jackson, S. Y. B.; Moyes, K.; Chapman, K.; Stratton, N. G.; Cartwright, S. J.	WOODROFFE, R., DONNELLY, C. A., HAM, C., JACKSON, S. Y. B., MOYES, K., CHAPMAN, K., STRATTON, N. G. & CARTWRIGHT, S. J. 2016. Badgers prefer cattle pasture but avoid cattle: implications for bovine tuberculosis control. Ecology Letters, 19, 1201-1208.
Interactions between wildlife, humans and cattle: activity patterns of a remnant population of impala on the degraded Mutara Rangelands, Rwanda.	2015	Wronski, T.; Bariyanga, J. D.; Apio, A.; Plath, M.	WRONSKI, T., BARIYANGA, J. D., APIO, A. & PLATH, M. 2015. Interactions between wildlife, humans and cattle: activity patterns of a remnant population of impala on the degraded Mutara Rangelands, Rwanda. Rangeland Journal, 37, 357-365.
Risk factors for contacts between wild boar and outdoor pigs in Switzerland and investigations on potential Brucella suis spill-over.	2012	Wu, N.; Abril, C.; Thomann, A.; Grosclaude, E.; Doherr, M. G.; Boujon, P.; Ryser-Degiorgis, M. P.	WU, N., ABRIL, C., THOMANN, A., GROSCLAUDE, E., DOHERR, M. G., BOUJON, P. & RYSER-DEGIORGIS, M. P. 2012. Risk factors for contacts between wild boar and outdoor pigs in Switzerland and investigations on potential Brucella suis spill-over. BMC Veterinary Research, 8, (20 July 2012).
Feral swine contact with domestic swine: a serologic survey and assessment of potential for disease transmission.	2009	Wyckoff, A. C.; Henke, S. E.; Campbell, T. A.; Hewitt, D. G.; VerCauteren, K. C.	WYCKOFF, A. C., HENKE, S. E., CAMPBELL, T. A., HEWITT, D. G. & VERCAUTEREN, K. C. 2009. Feral swine contact with domestic swine: a serologic survey and assessment of potential for disease transmission. Journal of Wildlife Diseases, 45, 422-429.
Effectiveness of low-cost deterrents in decreasing livestock predation by felids: a case in Central Mexico.	2014	Zarco-González, M. M.; Monroy-Vilchis, O.	ZARCO‐GONZÁLEZ, M. & MONROY‐VILCHIS, O. 2014. Effectiveness of low‐cost deterrents in decreasing livestock predation by felids: a case in C entral M exico. Animal Conservation, 17, 371-378.
