# Supplementary material for: Towards a unified generic framework to define and observe contacts between livestock and wildlife: a systematic review
Source: PeerJ. 2020 Oct 26;8:e10221. doi: 10.7717/peerj.10221 (PMC7594637; doi:10.7717/peerj.10221)
Supplement: Supplemental Information 4 — This dataset contains raw and coded data used in the analyses. It includes descriptions and aims of 122 publications, the livestock and wildlife species studied and the observation methods used, the types and frequencies of direct and indirect contacts recorded and the definitions used for each, and the emergent themes. [file peerj-08-10221-s004.xlsx]

## Sheet: Raw_Data
Title	Year	Authors	DirectDefinedyn	DirectDef	Directdefgrouped	IndirectDefyn	IndirectDef	Indirectdefgrouped	Power	Country	Continent	Location	Livestock1	Livestock2	Livestock3	Livestock4	LSpecies	Cattle	Pig	Sheep	Goat	LDeer	Llama	LSpeciesTotal	FarmType	FarmNumber	Wild1	Wild2	Wild3	Wild4	Wild5	Predator	WSpecies	Wtype	WDeer	Suid	Badger	Canid	Felid	Large bovid	Small bovid	Camelid	Small omnivore	Buffalo	Not Specified	WOther	Aim	L_Monitored	L_Method1
Caught on camera: surveillance monitors badgers' visits to farms	2013	Anon	No	NA	NA	No	NA	NA	No	UK	Europe	Southwest England	Cattle	NA	NA	NA	Cattle	1	NA	NA	NA	NA	NA	1	NA	75	Badger	NA	NA	NA	NA	0	Badger	Badger	NA	NA	1	NA	NA	NA	NA	NA	1	NA	NA	NA	Help farmers take steps to 'badger-proof' their farm buildings and reduce the risk of bovine TB spreading from wildlife to their herds'	Livestock not monitored	NA
Spatial variation in leopard (Panthera pardus) site use across a gradient of anthropogenic pressure in Tanzania's Ruaha landscape.	2018	Abade, L.; Cusack, J.; Moll, R. J.; Strampelli, P.; Dickman, A. J.; Macdonald, D. W.; Montgomery, R. A.	No	NA	NA	No	NA	NA	No	Tanzania	Africa	Ruaha National Park	Cattle	Goat	NA	NA	Cattle & Goat	1	NA	NA	1	NA	NA	3	Nomadic	NA	Leopard	NA	NA	NA	NA	1	Leopard	Big cat	NA	NA	NA	NA	1	NA	NA	NA	NA	NA	NA	NA	Investigated the factors affecting the probability of leopard site use at the interface of protected and unprotected habitat in southern Tanzania	Livestock monitored	Camera traps
Co-occurrence and potential for competition between wild and domestic large herbivores in a South American desert.	2012	Acebes, P.; Traba, J.; Malo, J. E.	No	NA	NA	Yes	NA	NA	No	Argentina	South America	Northwest (San Juan & La Rioja)	Cattle	NA	NA	NA	Cattle	1	NA	NA	NA	NA	NA	1	Open pasture	NA	Guanaco	NA	NA	NA	NA	0	Guanaco	Camelid	NA	NA	NA	NA	NA	NA	NA	1	NA	NA	NA	1	To analyse the use of space by three large herbivores: the native guanaco, donkeys and free-ranging cattle	Livestock monitored	Dung sampling
Predation and disease-related economic impacts of wild pigs on livestock producers in 13 states.	2019	Anderson, A.; Slootmaker, C.; Harper, E.; Miller, R. S.; Shwiff, S. A.	No	NA	NA	Yes	Presence on farm and presence in areas where livestock held	On farm	No	USA	North America	Southern states	Cattle	Sheep	Pig	Goat	Cattle & Goat & Sheep & Pig	1	1	1	1	NA	NA	4	NA	6394	Feral pig	NA	NA	NA	NA	0	Feral pig	Wild pig	NA	1	NA	NA	NA	NA	NA	NA	NA	NA	NA	NA	key objectives: 1) wild pigs gaining access to livestock production areas and facilities, and 2) the types and severity of damages that livestock producers experienced.	Livestock not monitored	NA
Vicugna habitat use and interactions with domestic ungulates in Jujuy, Northwest Argentina.	2015	Arzamendia, Y.; Vilá, B.	No	NA	NA	No	NA	NA	No	Argentina	South America	Northwest (Jujuy)	Cattle	Llama	Sheep	Goat	Cattle & Goat & Camelid & Sheep	1	NA	1	1	NA	1	4	Fenced paddock; open pasture	NA	Vicuna	NA	NA	NA	NA	0	Vicuna	Camelid	NA	NA	NA	NA	NA	NA	NA	1	NA	NA	NA	1	To investigate vicugna habitat use and selection and the existence of habitat overlapping by vicugnas and livestock	Livestock monitored	Direct observation
Livestock-wildlife conflicts in the Ethiopian highlands: assessing the dietary and spatial overlap between mountain nyala and cattle.	2014	Atickem, A.; Loe, L. E.	No	NA	NA	No	NA	NA	No	Ethiopia	Africa	Bale massif	Cattle	NA	NA	NA	Cattle	1	NA	NA	NA	NA	NA	1	Nomadic	NA	Mountain nyala	NA	NA	NA	NA	0	Antelope	Antelope	1	NA	NA	NA	NA	1	NA	NA	NA	NA	NA	NA	Investigate the relationship between the abundance of nyala and cattle. Investgate the if the presence of cattle faeces affects the probability of occurance of nyala faeces	Livestock monitored	Dung sampling
Spatial ecology of raccoons related to cattle and bovine tuberculosis in Northeastern Michigan.	2009	Atwood, T. C.; Deliberto, T. J.; Smith, H. J.; Stevenson, J. S.; Vercauteren, K. C.	No	NA	NA	Yes	When animals come into naso-oral contact with water	Contact with shared resource	No	USA	North America	Michigan	Cattle	NA	NA	NA	Cattle	1	NA	NA	NA	NA	NA	1	NA	2	Racoon	NA	NA	NA	NA	0	Raccoon	Raccoon	NA	NA	NA	NA	NA	NA	NA	NA	1	NA	NA	1	To assess the extent to which raccoons explit space used by livestock to better understand the potential for disease transmission	Livestock monitored	Camera traps at water points
No trespassing: using a biofence to manipulate wolf movements.	2013	Ausband, D. E.; Mitchell, M. S.; Bassing, S. B.; White, C.	No	NA	NA	No	NA	NA	No	USA	North America	Idaho	Sheep	NA	NA	NA	Sheep	NA	NA	1	NA	NA	NA	1	NA	NA	Wolf	NA	NA	NA	NA	1	Wolf	Canine	NA	NA	NA	1	NA	NA	NA	NA	NA	NA	NA	NA	To manipulate grey wolf movements using human-distributed scent marks	Livestock not monitored	NA
Effectiveness of a calf-selective feeder in preventing wild boar access.	2019	Balseiro, A.; Oleaga, Á.; Álvarez Morales, L. M.; González Quirós, P.; Gortázar, C.; Prieto, J. M.	Yes	Same image	Same image	Yes	Share an interface or visit same location at different times to use same food or water resources	Shared resources	No	Spain	Europe	Caravia	Cattle	NA	NA	NA	Cattle	1	NA	NA	NA	NA	NA	1	Beef	1	Wild boar	NA	NA	NA	NA	0	Wild boar	Wild pig	NA	1	NA	NA	NA	NA	NA	NA	NA	NA	NA	NA	to design and test the efficacy of a selective feeder for calves that could hinder its use by wild boar and reduce the indirect interactions between wild boar and cattle	Livestock monitored	Camera traps
Spatiotemporal interactions between wild boar and cattle: implications for cross-species disease transmission.	2014	Barasona, J. A.; Latham, M. C.; Acevedo, P.; Armenteros, J. A.; Latham, A. D. M.; Gortazar, C.; Carro, F.; Soriguer, R. C.; Vicente, J.	No	NA	NA	Yes	Spatial overlap	Shared space, no time	No	Spain	Europe	Donana National Park	Cattle	NA	NA	NA	Cattle	1	NA	NA	NA	NA	NA	1	Fenced paddock	5	Wild boar	NA	NA	NA	NA	0	Wild boar	Wild pig	NA	1	NA	NA	NA	NA	NA	NA	NA	NA	NA	NA	To test the hypothesis that pattens of resource selection and spatiotemporal overlap increases risk of disease transmission. To determine where and when the activity patterns of cattle and wild boar activity overlap	Livestock monitored	GPS collars
Effectiveness of cattle operated bump gates and exclusion fences in preventing ungulate multi-host sanitary interaction.	2013	Barasona, J. A.; VerCauteren, K. C.; Saklou, N.; Gortazar, C.; Vicente, J.	No	NA	NA	Yes	NA	Shared resources	No	Spain	Europe	Donana National Park	Cattle	NA	NA	NA	Cattle	1	NA	NA	NA	NA	NA	1	Extensive, fenced	NA	Wild boar	Red deer	NA	NA	NA	0	Wild boar & Deer	Wild pig & Deer	1	1	NA	NA	NA	NA	NA	NA	NA	NA	NA	NA	Tested the efficacy of wildlife- and livestock-proof fences and cattle operated gate to segregate the use of water points between cattle and livestock	Livestock monitored	Camera Traps
Environmental presence of Mycobacterium tuberculosis complex in aggregation points at the wildlife/livestock interface.	2017	Barasona, J. A.; Vicente, J.; Díez-Delgado, I.; Aznar, J.; Gortázar, C.; Torres, M. J.	Yes	Simultaneous presence in pictures of two species	Same image	No	NA	NA	No	Spain	Europe	Donana National Park	Cattle	NA	NA	NA	Cattle	1	NA	NA	NA	NA	NA	1	Free range	5	Wild boar	Red deer	NA	NA	NA	0	Wild boar & Deer	Wild pig & Deer	1	1	NA	NA	NA	NA	NA	NA	NA	NA	NA	NA	To identify the presence of MTC at water points and determine main factors behind this presence at water points	Livestock monitored	Camera traps at water points
Faecal Escherichia coli as biological indicator of spatial interaction between domestic pigs and wild boar (Sus scrofa) in Corsica.	2018	Barth, S. A.; Blome, S.; Cornelis, D.; Pietschmann, J.; Laval, M.; Maestrini, O.; Geue, L.; Charrier, F.; Etter, E.; Menge, C.; Beer, M.; Jori, F.	No	NA	NA	Yes	Shared space use	Shared space	No	France	Europe	Corsica	Pig	NA	NA	NA	Pig	NA	1	NA	NA	NA	NA	1	Extensive, Free Ranging	NA	Wild boar	NA	NA	NA	NA	0	Wild boar	Wild pig	NA	1	NA	NA	NA	NA	NA	NA	NA	NA	NA	NA	Assess whether E. coli could be used as an indicator of infectious contacts as well as potential pathogen transmission between pigs and wild boars	Livestock monitored	Telemetry (GPS/GSM collar)
Rapidly assessing the risks of infectious diseases to wildlife species	2019	Beauvais, W., Zuther, S., Villeneuve, C., Kock, R., Guitian, J.	No	NA	NA	Yes	With various distances within various times	<50km <3mo	No	Kazakhstan	Asia	Betapak-Dalla	Cattle	Goat	Sheep	Camel	Cattle & Camelid & Goat & Sheep	1	NA	1	1	NA	NA	4	NA	NA	Saiga	NA	NA	NA	NA	0	Antelope	Antelope	NA	NA	NA	NA	NA	NA	NA	NA	NA	NA	NA	NA	to adapt and apply the OIE framework [12] to the likelihood of pathogen transmission between livestock and wildlife	Livestock monitored	Direct observation
Interactions between cattle and badgers at pasture with reference to bovine tuberculosis transmission.	1989	Benham, P. F. J.; Broom, D. M.	Yes	physical contact or inhaling breath	close enough to enhale air	Yes	On pasture at same time	NA	No	UK	Europe	Gloucestershire	Cattle	NA	NA	NA	Cattle	1	NA	NA	NA	NA	NA	1	Paddock, strip grazed and set-stocked	4	Badger	NA	NA	NA	NA	0	Badger	Badger	NA	NA	1	NA	NA	NA	NA	NA	1	NA	NA	NA	Assess the chance of cattle and badgers being present in the same pastures at the same time and of their coming into close contact	Livestock monitored	Direct observation
Participatory epidemiology and associated risk factors of foot-and-mouth disease in cattle in South Omo zone, South-Western Ethiopia.	2013	Bereket Molla; Gelagay Ayelet; Yilkal Asfaw; Yasmin Jibril; Esayas Gelaye	No	NA	NA	No	NA	NA	No	Ethiopia	Africa	South Omo	Cattle	NA	NA	NA	Cattle	1	NA	NA	NA	NA	NA	1	NA	NA	Not specified	NA	NA	NA	NA	0	Not specified	Not specified	NA	NA	NA	NA	NA	NA	NA	NA	NA	NA	1	NA	determine the mortality and morbidity of major livestock diseases as compared to FMD and to assess the perception and understanding of community about the disease in the area	Livestock not monitored	NA
Characteristics of white-tailed deer visits to cattle farms: implications for disease transmission at the wildlife-livestock interface.	2014	Berentsen, A. R.; Miller, R. S.; Misiewicz, R.; Malmberg, J. L.; Dunbar, M. R.	No	NA	NA	Yes	NA	On farm	No	USA	North America	Michigan	Cattle	NA	NA	NA	Cattle	1	NA	NA	NA	NA	NA	1	NA	19	White-tailed deer	NA	NA	NA	NA	0	Deer	Deer	1	NA	NA	NA	NA	NA	NA	NA	NA	NA	NA	NA	Objectives were to identify livestock management practices associated with farm visitation and identify daily and seasonal associated with farm visitation and identify daily and seasonal patterns in deer movements on and near cattle farms	Livestock not monitored	NA
Contact networks in a wildlife-livestock host community: identifying high-risk individuals in the transmission of bovine TB among badgers and cattle.	2009	Böhm, M.; Hutchings, M. R.; White, P. C. L.	Yes	Within 4m	<4m	No	NA	NA	No	UK	Europe	Yorkshire	Cattle	NA	NA	NA	Cattle	1	NA	NA	NA	NA	NA	1	Pasture	1	Badger	NA	NA	NA	NA	0	Badger	Badger	NA	NA	1	NA	NA	NA	NA	NA	1	NA	NA	NA	use proximity data-logging devices to quantify both intra-and inter-specific direct contacts in a wildlife-livestock disease system	Livestock monitored	Proximity data loggers
Interaction between wild camelids and livestock in an Andean semi-desert.	2008	Borgnia, M.; Vilá, B. L.; Cassini, M. H.	No	NA	NA	No	NA	NA	No	Argentina	South America	Catamarca Province	Cattle	Sheep	Goat	Llama	Cattle & Goat & Camelid & Sheep	1	NA	1	1	NA	1	4	Free range	NA	Vicuna	NA	NA	NA	NA	0	Vicuna	Camelid	NA	NA	NA	NA	NA	NA	NA	1	NA	NA	NA	1	to describe diet and habitat use of sympatric vicunas, feral donkeys and livestock of Laguna Blanca Reserve (Catamarca) Argentinean Puna, and to test the qualitative predictions of the model of habitat coexistence of Pimm et al. (1985).	Livestock monitored	Direct observation
Contacts between domestic livestock and wildlife at the Kruger National Park Interface of the Republic of South Africa.	2012	Brahmbhatt, D. P.; Fosgate, G. T.; Dyason, E.; Budke, C. M.; Gummow, B.; Jori, F.; Ward, M. P.; Srinivasan, R.	No	NA	NA	Yes	Within a football pitch sized area	<120m	No	South Africa	Africa	Kruger National Park	Cattle	NA	NA	NA	Cattle	1	NA	NA	NA	NA	NA	1	Nomadic	87	Not specified	NA	NA	NA	NA	0	Not specified	Not specified	NA	NA	NA	NA	NA	NA	NA	NA	NA	NA	1	NA	to estimate livestock owner and field ranger reported contacts between cattle and wildlife in the KNP	Livestock monitored	Interviews
Risk of exposure of farms and subsistence nurseries to contact with wild boar in southern Mato Grosso do Sul.	2019	Braz, P. H.; Oliveira, M. R.; Silva, V. S.; Tomas, W. M.; Juliano, R. S.; Moreira, T. A.; Zimmermann, N. P.; Pellegrin, A. O.	No	NA	NA	Yes	Visits on farm	On farm	No	Brazil	South America	Matto Grosso do Sul	Pigs	NA	NA	NA	Pig	NA	1	NA	NA	NA	NA	NA	Commercial	14	Wild boar	NA	NA	NA	NA	0	Wild boar	Wild pig	NA	1	NA	NA	NA	NA	NA	NA	NA	NA	NA	NA	to map the level of suitability for the occurrence of wild boars in the South of the Mato Grosso do Sul state, to identify the main risk variables for the contact with the wild boar, and to evaluate the biosecurity measures adopted by commercial farms integrated in this region	Livestock not monitored	NA
Spatial relationships between livestock guardian dogs and mesocarnivores in central Texas	2019	Bromen, N.A., French, J.T., Walker, J.W., Tomeček, J.M.	No	NA	NA	Yes	Presence on pasture	On pasture	No	USA	North America	Texas	Goat	Sheep	NA	NA	Goat & Sheep	NA	NA	1	1	NA	NA	2	Ranch	NA	Not specific	NA	NA	NA	NA	1	Not specified	Not specified	NA	NA	NA	NA	NA	NA	NA	NA	NA	NA	NA	1	to examine the influence of LGDs on nontarget mesocarnivores (i.e., predators typically not considered a predation threat to livestock)	Livestock not monitored	NA
Incorporating farmer observations in efforts to manage bovine tuberculosis using barrier fencing at the wildlife-livestock interface.	2010	Brook, R. K.	No	NA	NA	Yes	Shared food source	Shared resources	No	Canada	North America	Manitoba	Cattle	NA	NA	NA	Cattle	1	NA	NA	NA	NA	NA	1	NA	50	Elk	Deer	NA	NA	NA	0	Deer	Deer	1	NA	NA	NA	NA	NA	NA	NA	NA	NA	NA	NA	to document famer observations of cervids to determine if the barrier fences seccussfully reduced or eliminated elk and deer use of farms, damage to hay bales and standing crops, and comingling with cattle	Livestock monitored	Interviews
Evaluating use of cattle winter feeding areas by elk and white-tailed deer: implications for managing bovine tuberculosis transmission risk from the ground up.	2013	Brook, R. K.; Wal, E. vander; Beest, F. M. van; McLachlan, S. M.	Yes	Physical contact	Physical Contact	Yes	Presence on pasture at same time as cattle	On pasture at same time	No	Canada	North America	Manitoba	Cattle	NA	NA	NA	Cattle	1	NA	NA	NA	NA	NA	1	NA	436	Elk	White tailed deer	NA	NA	NA	0	Deer	Deer	1	NA	NA	NA	NA	NA	NA	NA	NA	NA	NA	NA	quantify interactions of elk and white-tailed der with cattle at multiple spatial scales	Livestock monitored	Interviews
Free-ranging pig and wild boar interactions in an endemic area of African Swine Fever	2019	Cadenas-Fernández, E.; Sánchez-Vizcaíno, J.M.; Pintore, A.; Denurra, D.; Cherchi, M.; Jurado, C.; Vicente, J.; Barasona, J.A	Yes	Same image	Same image	Yes	Same location within 1-7 days	Shared space <7days	No	Italy	Europe	Sardinia	Pig	NA	NA	NA	Pig	NA	1	NA	NA	NA	NA	1	Free range	NA	Wild boar	NA	NA	NA	NA	0	Wild boar	Wild pig	NA	1	NA	NA	NA	NA	NA	NA	NA	NA	NA	NA	insights into the frequency of direct and indirect interactions between free-ranging pigs and wild boar in an ASF-endemic area	Livestock monitored	Camera traps
Interspecific visitation of cattle and badgers to fomites: A transmission risk for bovine tuberculosis?	2019	Campbell, E.L., Byrne, A.W., Menzies, F.D., McBride, K.R., McCormick, C.M., Scantlebury, M., Reid, N.	Yes	Nose to nose contact	Physical Contact	Yes	Using same space at different times	Shared space	Yes	UK	Europe	Northern Ireland	Cattle	NA	NA	NA	Cattle	1	NA	NA	NA	NA	NA	1	Dairy and beef	34	Badger	NA	NA	NA	NA	0	Badger	Badger	NA	NA	NA	NA	NA	NA	NA	NA	1	NA	NA	NA	aimed to understand potential transmission risk by quantifying (a) badger visitation to cattle sites and (b) cattle visitation to badger sites using camera traps at focal locations both in the farmyard and at pasture. The temporal lag between cattle and badgers using the same space at different times was also quantified.	Livestock monitored	Camera traps
Wildlife and livestock use of extensive farm resources in South Central Spain: implications for disease transmission.	2016	Carrasco-Garcia, R.; Barasona, J. A.; Gortazar, C.; Montoro, V.; Sanchez-Vizcaino, J. M.; Vicente, J.	No	NA	NA	Yes	Use of shared resources	Shared resources	No	Spain	Europe	Cuidad Real	Cattle	Pig	Sheep	Goat	Cattle & Goat & Pig & Sheep	1	1	1	1	NA	NA	4	Outdoor	11	Wild boar	Red deer	Roe deer	NA	NA	0	Wild boar & Deer	Wild pig & Deer	1	1	NA	NA	NA	NA	NA	NA	NA	NA	NA	NA	To describe the use of extensive farm resources by livestock and wildlife	Livestock monitored	Camera traps
Spatial segregation among pampas deer and exotic ungulates: A comparative analysis at site and landscape scales	2017	Carusi, L.C.P., Beade, M.S., Bilenca, D.N.	No	NA	NA	Yes	On pasture at same time	On pasture at same time	No	Argentina	South America	Buenos Aires	Cattle	NA	NA	NA	Cattle	1	NA	NA	NA	NA	NA	1	Ranch	2	Pampas deer	NA	NA	NA	NA	0	Deer	Deer	1	NA	NA	NA	NA	NA	NA	NA	NA	NA	NA	NA	Examined abundance, distribution and interactions among pampas deer, cattle and feral pigs	Livestock monitored	Direct observation
Landscape use and movements of wolves in relation to livestock in a wildland-agriculture matrix.	2006	Chavez, A. S.; Gese, E. M.	No	NA	NA	Yes	Visits to pasture	On pasture	No	USA	North America	Minnesota	Cattle	NA	NA	NA	Cattle	1	NA	NA	NA	NA	NA	1	Pasture	NA	Wolf	NA	NA	NA	NA	1	Wolf	Canine	NA	NA	NA	1	NA	NA	NA	NA	NA	NA	NA	NA	To establish whether wolves use agricultural lands, how often and whether they pose a risk to livestock when visiting	Livestock not monitored	NA
Assessing disease risk at the wildlife-livestock interface: a study of Sierra Nevada bighorn sheep.	2009	Clifford, D. L.; Schumaker, B. A.; Stephenson, T. R.; Bleich, V. C.; Cahn, M. L.; Gonzales, B. J.; Boyce, W. M.; Mazet, J. A. K.	No	NA	NA	Yes	On pasture at same time	NA	No	USA	North America	California	Sheep	NA	NA	NA	Cattle	1	NA	NA	NA	NA	NA	1	Paddocks	NA	Bighorn sheep	NA	NA	NA	NA	0	Bighorn sheep	Sheep/Goat	NA	NA	NA	NA	NA	NA	1	NA	NA	NA	NA	1	To develop a spatially explicit disease transmission model to quantively assess risk of respiratory disease transmission from domestic to bighorn sheep	Livestock not monitored	NA
Responses of elk and mule deer to cattle in summer.	2001	Coe, P. K.; Johnson, B. K.; Kern, J. W.; Findholt, S. L.; Kie, J. G.; Wisdom, M. J.	No	NA	NA	No	NA	NA	No	USA	North America	Oregon	Cattle	NA	NA	NA	Cattle	1	NA	NA	NA	NA	NA	1	Free range	NA	Elk	Mule deer	NA	NA	NA	0	Deer	Deer	1	NA	NA	NA	NA	NA	NA	NA	NA	NA	NA	NA	To examine responses of elk and mule deer to cattle at several spatial and temporal levels	Livestock monitored	Telemetry
Observations on white-tailed deer and habitat response to livestock grazing in south Texas.	1989	Cohen, W. E.; Drawe, D. L.; Bryant, F. C.; Bradley, L. C.	No	NA	NA	No	NA	NA	No	USA	North America	Texas	Cattle	NA	NA	NA	Cattle	1	NA	NA	NA	NA	NA	1	Rotational pasture	2	White-tailed deer	NA	NA	NA	NA	0	Deer	Deer	1	NA	NA	NA	NA	NA	NA	NA	NA	NA	NA	NA	To observe the effects of short duration grazing and continuousyear long grazing on home ranges and movement indices of femal deer and on forage availability	Livestock not monitored	NA
Behavioral interference between sympatric reindeer and domesticated sheep in Norway.	2012	Colman, J. E.; Tsegaye, D.; Pedersen, C.; Eidesen, R.; Arntsen, H.; Holand, Ø.; Mann, A.; Reimers, E.; Moe, S. R.	No	NA	NA	No	NA	NA	No	Norway	Europe	South	Sheep	NA	NA	NA	Sheep	NA	NA	1	NA	NA	NA	1	Free range	NA	Reindeer	NA	NA	NA	NA	0	Deer	Deer	1	NA	NA	NA	NA	NA	NA	NA	NA	NA	NA	NA	Tested the hypothesis that reindeer and sheep exhibit interference with each other, specifically forcing one species to avoid areas used by the other	Livestock monitored	Direct observation
Distribution and interaction of white-tailed deer and cattle in a semi-arid grazing system.	2008	Cooper, S. M.; Perotto-Baldivieso, H. L.; Owens, M. K.; Meek, M. G.; Figueroa-Pagán, M.	No	NA	NA	No	NA	NA	No	USA	North America	Texas	Cattle	NA	NA	NA	Cattle	1	NA	NA	NA	NA	NA	1	Free range	NA	White-tailed deer	NA	NA	NA	NA	0	Deer	Deer	1	NA	NA	NA	NA	NA	NA	NA	NA	NA	NA	NA	To examine the distribution and interaction of cattle and white-tailed bucks and does in relation to ecological sites and roads, water sources and localised food resources.	Livestock monitored	GPS collar
Distribution and interspecies contact of feral swine and cattle on rangeland in South Texas: implications for disease transmission.	2010	Cooper, S. M.; Scott, H. M.; Garza, G. R. de la; Deck, A. L.; Cathey, J. C.	Yes	Within 20m within 15 mins	<20m <15min	Yes	Within 20m within 360 mins	<20m <6h	No	USA	North America	Texas	Cattle	NA	NA	NA	Cattle	1	NA	NA	NA	NA	NA	1	Ranch	NA	Feral pig	NA	NA	NA	NA	0	Feral pig	Wild pig	NA	1	NA	NA	NA	NA	NA	NA	NA	NA	NA	NA	To identify locations and rates of interspecies contact that may result in effective transfer of FMD virus	Livestock monitored	GPS collar
Interactions between four species in a complex wildlife: livestock disease community: implications for Mycobacterium bovis maintenance and transmission.	2016	Cowie, C. E.; Hutchings, M. R.; Barasona, J. A.; Gortázar, C.; Vicente, J.; White, P. C. L.	Yes	Within 1.5m	<2m	Yes	Use of same resource within 6 hour critical time window	Shared resource <6h	No	Spain	Europe	Southwest	Cattle	Pig	NA	NA	Cattle & Pig	1	1	NA	NA	NA	NA	2	Outdoor	NA	Wild boar	Red deer	NA	NA	NA	0	Wild boar & Deer	Wild pig & Deer	1	1	NA	NA	NA	NA	NA	NA	NA	NA	NA	NA	To spatially and temporally quantify direct and indirect interactions between cattle, pigs, red deer and wild boar	Livestock monitored	GPS collar
Behavioral and ecological implications of bunched, rotational cattle grazing in East African savanna ecosystem.	2019	Crawford, C. L.; Volenec, Z. M.; Sisanya, M.; Kibet, R.; Rubenstein, D. I.	No	NA	NA	Yes	Presence on grazing plot 7 days after cattle	Shared space <7days	No	Kenya	Africa	Mpake Research Centre	Cattle	NA	NA	NA	Cattle	1	NA	NA	NA	NA	NA	1	Free range	NA	Not specified	NA	NA	NA	NA	0	Not specified	Not specified	NA	NA	NA	NA	NA	NA	NA	NA	NA	NA	1	NA	to investigate whether planned grazing management reduces grazing selectivity and the resulting implications for pasture health and productivity	Livestock monitored	GPS collar
The landscape epidemiology of foot-and-mouth disease in South Africa: a spatially explicit multi-agent simulation.	2011	Dion, E.; VanSchalkwyk, L.; Lambin, E. F.	Yes	Within 100m	<100m	No	NA	NA	No	South Africa	Africa	Kruger National Park	Cattle	NA	NA	NA	Cattle	1	NA	NA	NA	NA	NA	1	Pasture	690	Buffalo	NA	NA	NA	NA	0	Buffalo	Buffalo	NA	NA	NA	NA	NA	1	NA	NA	NA	1	NA	NA	To explore the potential role of changes in climate, land cover and management decisions on the spatial and seasonal distribution of contacts between livestock and wildlife in the KNP buffer zone.	Livestock monitored	Model
Wildlife-livestock interactions in a western rangeland setting: quantifying disease-relevant contacts.	2014	Dohna, H. zu; Peck, D. E.; Johnson, B. K.; Reeves, A.; Schumaker, B. A.	No	NA	NA	No	NA	NA	No	USA	North America	Oregon	Cattle	NA	NA	NA	Cattle	1	NA	NA	NA	NA	NA	1	Rangeland	NA	Deer	Elk	NA	NA	NA	0	Deer	Deer	1	NA	NA	NA	NA	NA	NA	NA	NA	NA	NA	NA	To develop and 'virtual laboratory' to allow testing of hypotheses inspired by various scenarios related to FMD transmission	Livestock monitored	GPS collar
Patterns of direct and indirect contact between cattle and badgers naturally infected with tuberculosis.	2013	Drewe, J. A.; O'Connor, H. M.; Weber, N.; McDonald, R. A.; Delahay, R. J.	Yes	Within 1.4m	<2m	Yes	Visits to latrines	Latrine visits	No	UK	Europe	Gloucestershire	Cattle	NA	NA	NA	Cattle	1	NA	NA	NA	NA	NA	1	NA	NA	Badger	NA	NA	NA	NA	0	Badger	Badger	NA	NA	1	NA	NA	NA	NA	NA	1	NA	NA	NA	To quantify rates of direct and indirect contact between badgers and cattle at pasture. Identify risk factors for contacts.	Livestock monitored	Proximity loggers
Performance of proximity loggers in recording intra- and inter-species interactions: a laboratory and field-based validation study.	2012	Drewe, J. A.; Weber, N.; Carter, S. P.; Bearhop, S.; Harrison, X. A.; Dall, S. R. X.; McDonald, R. A.; Delahay, R. J.	Yes	Within 1.9m	<2m	Yes	Visits to latrines	Latrine visits	No	UK	Europe	Gloucestershire	Cattle	NA	NA	NA	Cattle	1	NA	NA	NA	NA	NA	1	NA	NA	Badger	NA	NA	NA	NA	0	Badger	Badger	NA	NA	1	NA	NA	NA	NA	NA	1	NA	NA	NA	To perform a validation study using data collected in field and laboratory to validate the information gathered by proximity loggers attached via collars to catte and badgers.	Livestock monitored	Proximity loggers
Making contact: rooting out the potential for exposure of commercial production swine facilities to feral swine in North Carolina.	2011	Engeman, R.; Betsill, C.; Ray, T.	No	NA	NA	No	NA	NA	No	USA	North America	North Carolina	Pig	NA	NA	NA	Pig	NA	1	NA	NA	NA	NA	1	Commercial	120	Feral pig	NA	NA	NA	NA	0	Feral pig	Wild pig	NA	1	NA	NA	NA	NA	NA	NA	NA	NA	NA	NA	To determine perceived and actual feral swne activity in the immediate vicinity of commercial swine operations	Livestock not monitored	NA
Predation by red foxes (Vulpes vulpes) at an outdoor piggery.	2016	Fleming, P. A.; Dundas, S. J.; Lau, Y. Y. W.; Pluske, J. R.	Yes	Pesence in huts	In farm building	Yes	Presence on pasture	On pasture	No	Australia	Australasia	Southwest	Pig	NA	NA	NA	Pig	NA	1	NA	NA	NA	NA	1	Outdoor	1	Fox	NA	NA	NA	NA	1	Fox	Canine	NA	NA	NA	1	NA	NA	NA	NA	NA	NA	NA	NA	To identify the level of threat posed by determining the level of fox presence in and around the piggery, and test whether there was a temporal and spatial overlap between piglets and foxes	Livestock monitored	Camera traps at farrowing huts
Use of cattle farm resources by badgers (Meles meles) and risk of bovine tuberculosis (Mycobacterium bovis) transmission to cattle.	2002	Garnett, B. T.; Delahay, R. J.; Roper, T. J.	Yes	Within 2m	<2m	Yes	Visits to shared resources	Shared resources	No	UK	Europe	Gloucestershire	Cattle	NA	NA	NA	Cattle	1	NA	NA	NA	NA	NA	1	Pasture	2	Badger	NA	NA	NA	NA	0	Badger	Badger	NA	NA	1	NA	NA	NA	NA	NA	1	NA	NA	NA	To quantify the use that wild badgers make of farm buildings and resources, to etermine potential disease transmission	Livestock monitored	NA
Utility of livestock-protection dogs for deterring wildlife from cattle farms.	2010	Gehring, T. M.; VerCauteren, K. C.; Provost, M. L.; Cellar, A. C.	No	NA	NA	Yes	Presence at fence perimeter and on pasture	At boundary and on pasture	No	USA	North America	Michigan	Cattle	NA	NA	NA	Cattle	1	NA	NA	NA	NA	NA	1	Pasture	9	Wolf	White-tailed deer	Coyote	NA	NA	1	Wolf & Deer & Coyote	Canine & Deer	1	NA	NA	1	NA	NA	NA	NA	NA	NA	NA	NA	To evaluate the effectiveness of livestock protection dogs at excluding deer and wolves from farms	Livestock not monitored	NA
Does wild boar rooting affect livestock grazing areas in alpine grasslands?	2010	Guillermo Bueno, C.; Barrio, I. C.; García-González, R.; Alados, C. L.; Gómez-García, D.	No	NA	NA	Yes	Presence on pasture	On pasture	No	Spain	Europe	Pyrenees	Cattle	Sheep	NA	NA	Cattle & Sheep	1	NA	1	NA	NA	NA	2	Pasture	2	Wild boar	NA	NA	NA	NA	0	Wild boar	Wild pig	NA	1	NA	NA	NA	NA	NA	NA	NA	NA	NA	NA	To explore the occurrence of wild boar rooting within livestock grazing areas in alpine grasslands	Livestock not monitored	NA
Effect of culling on individual badger Meles meles behaviour: Potential implications for bovine tuberculosis transmission	2019	Ham, C., Donnelly, C.A., Astley, K.L., Jackson, S.Y.B., Woodroffe, R.	No	NA	NA	Yes	Visits to pasture	On pasture	No	UK	Europe	Cornwall	Cattle	NA	NA	NA	Cattle	1	NA	NA	NA	NA	NA	1	Dairy and beef	10	Badger	NA	NA	NA	NA	0	Badger	Badger	NA	NA	1	NA	NA	NA	NA	NA	1	NA	NA	NA	to assess individual changes in badger behaviour during and after culling	Livestock not monitored	NA
Wildlife-Cattle Interactions in Northern Michigan: Implications for the Transmission of Bovine Tuberculosis	2005	Hill, J.A.	Yes	<5m	<5m	Yes	Shared use of resources	Shared resources	No	USA	North America	Michigan	Cattle	NA	NA	NA	Cattle	1	NA	NA	NA	NA	NA	1	Dairy and beef	11	White-tailed deer	NA	NA	NA	NA	0	Deer	Deer	1	NA	NA	NA	NA	NA	NA	NA	NA	NA	NA	NA	to document wildlife activity on farms and evaluate the possible role wildlife play in the ecology of bovine tuberculosis (TB) in Michigan	Livestock monitored	Direct observation
Chimpanzee interactions with nonhuman species in an anthropogenic habitat	2012	Hockings, K.J., Humle, T., Carvalho, S., Matsuzawa, T.	Yes	Physical contact	Physical Contact	No	NA	NA	No	Guinea	Africa	Bossou	Goat	Sheep	NA	NA	Goat & Sheep	NA	NA	1	1	NA	NA	2	Free range	NA	Chimpanzee	NA	NA	NA	NA	0	Chimpanzee	Chimpanzee	NA	NA	NA	NA	NA	NA	NA	NA	NA	NA	NA	1	To compile long-term data on chimpanzee interactions with sympatric speces, and examine interaction characteristics	Livestock monitored	Direct observation
A spatially integrated disease risk assessment model for wildlife/livestock interactions in the Ngorongoro Conservation Area of Tanzania.	2000	Howe, R.; Boone, R.; DeMartini, J.; McCabe, T.; Coughenour, M.	No	NA	NA	No	NA	NA	No	Tanzania	Africa	Nogoronoro Conservation Area	Cattle	NA	NA	NA	Cattle	1	NA	NA	NA	NA	NA	1	Nomadic	NA	Wildebeest	NA	NA	NA	NA	0	Wildebeest	Antelope	NA	NA	NA	NA	NA	1	NA	NA	NA	NA	NA	1	NA	Livestock monitored	Model
Quantifying the risks of TB infection to cattle posed by badger excreta.	1999	Hutchings, M. R.; Harris, S.	No	NA	NA	Yes	NA	Latrine visits	No	UK	Europe	Gloucestershire	Cattle	NA	NA	NA	Cattle	1	NA	NA	NA	NA	NA	1	NA	NA	Badger	NA	NA	NA	NA	0	Badger	Badger	NA	NA	1	NA	NA	NA	NA	NA	1	NA	NA	NA	To determine whether contact with badger excreta on pasture could account for the pattern of TB in cattle herds in south-west England	Livestock monitored	Risk assessment
Questionnaire-based assessment of wild boar/domestic pig interactions and implications for disease risk management in Corsica.	2017	Jori, F.; Relun, A.; Trabucco, B.; Charrier, F.; Maestrini, O.; Chavernac, D.; Cornelis, D.; Casabianca, F.; Etter, E. M. C.	Yes	Physical Contact	Physical Contact	Yes	Foraging at same time	Shared resources	Yes	France	Europe	Corsica	Pig	NA	NA	NA	Pig	NA	1	NA	NA	NA	NA	1	Outdoor	65	Wild boar	NA	NA	NA	NA	0	Wild boar	Wild pig	NA	1	NA	NA	NA	NA	NA	NA	NA	NA	NA	NA	Aims of describing the nature, frequency, duration and seasonality of interactions, identifying their seasonal and spatial drivers, and identifying potential hunting and farming practices that could facilitate or reduce their occurrence.	Livestock monitored	Interviews
A qualitative risk assessment of factors contributing to foot and mouth disease outbreaks in cattle along the western boundary of the Kruger National Park.	2009	Jori, F.; Vosloo, W.; Plessis, B. du; Bengis, R.; Brahmbhatt, D.; Gummow, B.; Thomson, G. R.	No	NA	NA	No	NA	NA	No	South Africa	Africa	Kruger National Park	Cattle	NA	NA	NA	Cattle	1	NA	NA	NA	NA	NA	1	NA	NA	Buffalo	NA	NA	NA	NA	0	Buffalo	Buffalo	NA	NA	NA	NA	NA	1	NA	NA	NA	1	NA	NA	NA	Livestock not monitored	NA
Effectiveness of biosecurity measures in preventing badger visits to farm buildings.	2011	Judge, J.; McDonald, R. A.; Walker, N.; Delahay, R. J.	No	NA	NA	Yes	Visits to farms	On farm	Yes	UK	Europe	Gloucestershire	Cattle	NA	NA	NA	Cattle	1	NA	NA	NA	NA	NA	1	NA	32	Badger	NA	NA	NA	NA	0	Badger	Badger	NA	NA	1	NA	NA	NA	NA	NA	1	NA	NA	NA	To determine if simple exclusion measures deter badger visits to farmyards and buildings	Livestock monitored	Camera traps
Through the eye of a Gobi khulan – Application of camera collars for ecological research of far-ranging species in remote and highly variable ecosystems	2019	Kaczensky, P., Khaliun, S., Payne, J., Boldgiv, B., Buuveibaatar, B., Walzer, C.	No	NA	NA	Yes	Presence in photo	In image	No	Mongolia	Asia	Gobi desert	Not specific	NA	NA	NA	Not specified	NA	NA	NA	NA	NA	NA	NA	NA	NA	Khulan	NA	NA	NA	NA	0	Horses	Wild horse	NA	NA	NA	NA	NA	NA	NA	NA	NA	NA	NA	1	Whereas encounter rates of khulan with stationary infrastructure can be easily calculated based on tracking data, there is currently no way to track the movements of local pastoralists or their livestock in real-time at the landscape scale, and hence no possibility to calculate khulan-herder encounter rates. We expected camera collar images to provide insight into encounter rates and localities.	Livestock not monitored	NA
Social organization, home ranges, and extraterritorial forays of black-backed jackals	2019	Kamler, J.F., Stenkewitz, U., Gharajehdaghipour, T., Macdonald, D.W.	No	NA	NA	Yes	Visits on farm	On farm	No	South Africa	Africa	Kimberly	Cattle	Goat	Sheep	NA	Cattle & Goat & Sheep	1	NA	1	1	NA	NA	3	Ranch	NA	Jackal	NA	NA	NA	NA	1	Jackal	Canine	NA	NA	NA	1	NA	NA	NA	NA	NA	NA	NA	NA	to investigate the movement patterns, spatial organisation and group formation of black-backed jackals, with an emphasis in comparing differences between alphas and betas. Also, to help elucidate the purpose of forays and the extent to which jackals use neighbouring livestock farms	Livestock not monitored	NA
Prevalence and risk factors for infection of bovine tuberculosis in indigenous cattle in the Serengeti ecosystem, Tanzania.	2013	Katale, B. Z.; Mbugi, E. V.; Karimuribo, E. D.; Keyyu, J. D.; Kendall, S.; Kibiki, G. S.; Godfrey-Faussett, P.; Michel, A. L.; Kazwala, R. R.; Helden, P. van; Matee, M. I.	No	NA	NA	Yes	Shared water and grazing	Shared resources	No	Tanzania	Africa	Serengeti	Cattle	NA	NA	NA	Cattle	1	NA	NA	NA	NA	NA	1	Communal pasture	108	Not specific	NA	NA	NA	NA	0	Not specified	Not specified	NA	NA	NA	NA	NA	NA	NA	NA	NA	NA	1	NA	to determine the prevalence of bTB and risk factors associated with infection in pastoral and agro-pastoral communities at the livestock-wildlfe interface	Livestock monitored	Survey
Wildlife visitation on a multi-unit educational livestock facility in northwestern Georgia.	2015	Kitts-Morgan, S. E.; Carleton, R. E.; Barrow, S. L.; Hilburn, K. A.; Kyle, A. K.	No	NA	NA	No	NA	NA	No	USA	North America	Georgia	Cattle	NA	NA	NA	Cattle	1	NA	NA	NA	NA	NA	1	College teaching units	NA	White-tailed deer	NA	NA	NA	NA	0	Deer	Deer	1	NA	NA	NA	NA	NA	NA	NA	NA	NA	NA	NA	To document wildlife presence within livestock-management teaching units on a college campus and investigate patterns of visittion, consumption and associated fecal contamination of livestock feed.	Livestock not monitored	NA
Characterization of the risk of deer-cattle interactions in Minnesota by use of an on-farm environmental assessment tool.	2011	Knust, B. M.; Wolf, P. C.; Wells, S. J.	No	NA	NA	No	NA	NA	No	USA	North America	Minnesota	Cattle	NA	NA	NA	Cattle	1	NA	NA	NA	NA	NA	1	NA	53	White-tailed deer	NA	NA	NA	NA	0	Deer	Deer	1	NA	NA	NA	NA	NA	NA	NA	NA	NA	NA	NA	To characterise the risk of interactions between cattle and white-tailed deer in northwestern Minnesota	Livestock monitored	Questionnaire
Spatial, temporal, and physical characteristics of livestock depredations by large carnivores along a Kenyan reserve border.	2006	Kolowski, J. M.; Holekamp, K. E.	No	NA	NA	No	NA	NA	No	Kenya	Africa	Massai Mara National Park	Sheep	Goat	Cattle	NA	Cattle & Goat & Sheep	1	NA	1	1	NA	NA	3	Bomas	99	Hyena	NA	NA	NA	NA	1	Hyena	Hyena	NA	NA	NA	NA	NA	NA	NA	NA	NA	NA	NA	NA	To elucidate relationships between various ecological factors and temporal variation in conflict frequency in the vicinity of the Reserve, and assess relative vulnerability to carnivore attack. Also to associate hyena movements with depredation behaviour	Livestock not monitored	NA
Facilitative and competitive interactions between sympatric cattle, red deer and wild boar in Dutch woodland pastures.	2005	Kuiters, A. T.; Bruinderink, G. W. T. A. G.; Lammertsma, D. R.	No	NA	NA	No	NA	NA	No	Netherlands	Europe	Veluwezoom National Park	Cattle	NA	NA	NA	Cattle	1	NA	NA	NA	NA	NA	1	Pasture	NA	Red deer	Wild boar	NA	NA	NA	0	Wild boar & Deer	Wild pig & Deer	1	1	NA	NA	NA	NA	NA	NA	NA	NA	NA	NA	To determine if either competitive or facilitative interactions between free-ranging cattle and wild boar/red deer prevailed.	Livestock monitored	Faecal counts
Wild and domestic pig interactions at the wildlife-livestock interface of Murchison Falls National Park, Uganda, and the potential association with African swine fever outbreaks.	2016	Kukielka, E. A.; Jori, F.; Martínez-López, B.; Chenais, E.; Masembe, C.; Chavernac, D.; Stǻhl, K.	Yes	Within 120m	<120m	Yes	NA	<120m different time	Yes	Uganda	Africa	Muchison Falls National Park	Pig	NA	NA	NA	Pig	NA	1	NA	NA	NA	NA	1	Households	233	Bush pig	Warthog	NA	NA	NA	0	Bush pig & Warthog	Wild pig	NA	1	NA	NA	NA	NA	NA	NA	NA	NA	NA	NA	To provide information about the nature and frequence of interactions between livestock and wildlife.	Livestock monitored	Questionnaire based Interviews
Spatial and temporal interactions between livestock and wildlife in South Central Spain assessed by camera traps.	2013	Kukielka, E.; Barasona, J. A.; Cowie, C. E.; Drewe, J. A.; Gortazar, C.; Cotarelo, I.; Vicente, J.	Yes	Two or more species in the same photograph	Same image	Yes	NA	In image within time interval	No	Spain	Europe	Cuidad Real	Cattle	Pigs	NA	NA	Cattle & Pig	1	1	NA	NA	NA	NA	2	Extensive	NA	Red deer	Wild boar	NA	NA	NA	0	Wild boar & Deer	Wild pig & Deer	1	1	NA	NA	NA	NA	NA	NA	NA	NA	NA	NA	To collect local knowledge. To investigate the nature, frequency, duration and distribution of direct and indirect interactions between wild and domestic pigs, and the associated human behaviour and husbandry practices susceptible to affect those interactions.	Livestock monitored	Camera Traps at risk points
Effects of wolves on elk and cattle behaviors: implications for livestock production and wolf conservation.	2010	Laporte, I.; Muhly, T. B.; Pitt, J. A.; Alexander, M.; Musiani, M.	No	NA	NA	No	NA	NA	Yes	Canada	North America	Alberta	Cattle	NA	NA	NA	Cattle	1	NA	NA	NA	NA	NA	1	Pasture	NA	Wolf	NA	NA	NA	NA	1	Wolf	Canine	NA	NA	NA	1	NA	NA	NA	NA	NA	NA	NA	NA	Identify wolf presence in cattle pastrures and movements, vigilance and other behaviours.	Livestock monitored	GPS
Evaluating wildlife-cattle contact rates to improve the understanding of dynamics of bovine tuberculosis transmission in Michigan, USA.	2016	Lavelle, M. J.; Kay, S. L.; Pepin, K. M.; Grear, D. A.; Campa, H., III; VerCauteren, K. C.	Yes	Collars connected within any 15 second time window	<1m <15sec	Yes	When collared animals visited cattle feed and water sources within an infectious persistance window	Contact with shared resource	No	USA	North America	Michigan	Cattle	NA	NA	NA	Cattle	1	NA	NA	NA	NA	NA	1	NA	6	White-tailed deer	NA	NA	NA	NA	0	Deer	Deer	1	NA	NA	NA	NA	NA	NA	NA	NA	NA	NA	NA	To quantify the extent of interaction occurring between wildlife and cattle in a landscape with bTB and evaluate the contributing role of cattle-related resources in exacerbating indirect contacts.	Livestock monitored	Proximity logger
Interaction of cattle and deer on mountain rangeland.	1986	Loft, E. R.; Menke, J. W.; Kie, J. G.	No	NA	NA	No	NA	NA	No	USA	North America	Sierra Nevada, California	Cattle	NA	NA	NA	Cattle	1	NA	NA	NA	NA	NA	1	Ranches - large farmed areas	NA	Mule deer	NA	NA	NA	NA	0	Deer	Deer	1	NA	NA	NA	NA	NA	NA	NA	NA	NA	NA	NA	To determine how stocking rate influences deer and cattle activity and spatial use patterns throughout summer.	Livestock monitored	Radiocollars
Impacts of wildlife-livestock interactions in and around Arusha National Park, Tanzania.	2012	Maleko, D. D.; Mbassa, G. N.; Maanga, W. F.; Sisya, E. S.	No	NA	NA	Yes	Animals in the same place at different times	Shared space	No	Tanzania	Africa	Arusha National Park	Cattle	NA	NA	NA	Cattle	1	NA	NA	NA	NA	NA	1	NA	NA	Not specified	NA	NA	NA	NA	0	Not specified	Not specified	NA	NA	NA	NA	NA	NA	NA	NA	NA	NA	1	NA	To contribute to fill a knowledge gap regarding the impacts of wildlife-livestock interactions in a broad perspective. To identify causes and effects on interactions, identify diseases that can be transmitted.	Livestock monitored	Household surveys
Social and spatial interactions between red deer and cattle in the Italian alps	1997	Mattiello, S., Pozzi, A., Leggeri, P., Trabalza-Marinucci, M., Redaelli, W., Carenzi, C.	No	NA	NA	No	NA	NA	No	Italy	Europe	Alps	Cattle	NA	NA	NA	Cattle	1	NA	NA	NA	NA	NA	1	Pasture summer grazing	NA	Red deer	NA	NA	NA	NA	0	Deer	Deer	1	NA	NA	NA	NA	NA	NA	NA	NA	NA	NA	NA	To investigate the presence of behavioural interactions between red deer and cattle.	Livestock monitored	Direct observation
Effect of dairy cattle husbandry on behavioural patterns of red deer (Cervus elaphus) in the Italian Alps.	2002	Mattiello, S.; Redaelli, W.; Carenzi, C.; Crimella, C.	No	NA	NA	No	NA	NA	No	Italy	Europe	Alps	Cattle	NA	NA	NA	Cattle	1	NA	NA	NA	NA	NA	1	Pasture summer grazing	NA	Red deer	NA	NA	NA	NA	0	Deer	Deer	1	NA	NA	NA	NA	NA	NA	NA	NA	NA	NA	NA	To investigate the presence of behavioural interactions between red deer and cattle.	Livestock monitored	Direct observation
Wildlife-livestock interactions and risk areas for cross-species spread of bovine tuberculosis.	2017	Meunier, N. V.; Sebulime, P.; White, R. G.; Kock, R.	No	NA	NA	Yes	Within 150, 300 and 500m within 2, 4 and 6 weeks	<500m <6wk	No	Uganda	Africa	Queen Elizabeth National Park	Cattle	NA	NA	NA	Cattle	1	NA	NA	NA	NA	NA	1	Nomadic	30	Buffalo	Kob	Waterbuck	Warthog	NA	0	Buffalo & Antelope & Warthog	Buffalo & Antelope & Wild pig	1	1	NA	NA	NA	1	NA	NA	NA	1	NA	NA	To quantify wildlife-livestock interactions and cattle movements	Livestock monitored	Questionnaires
Contacts and foot and mouth disease transmission from wild to domestic bovines in Africa.	2013	Miguel, E.; Grosbois, V.; Caron, A.; Boulinier, T.; Fritz, H.; Cornélis, D.; Foggin, C.; Makaya, P. V.; Tshabalala, P. T.; Garine-Wichatitsky, M. de	No	NA	NA	Yes	Within 300m and 15 days	<300m <15d	Yes	Zimbabwe	Africa	Kruger, Gonarezhou and Hwange National Park	Cattle	NA	NA	NA	Cattle	1	NA	NA	NA	NA	NA	1	Free range (day), kraal at night	21	Buffalo	NA	NA	NA	NA	0	Buffalo	Buffalo	NA	NA	NA	NA	NA	1	NA	NA	NA	1	NA	NA	A telemetry-based movement survey of sympatric buffalo and cattle populations to describe patterns of interspecies contacts	Livestock monitored	GPS collar
Drivers of foot-and-mouth disease in cattle at wild/domestic interface: insights from farmers, buffalo and lions.	2017	Miguel, E.; Grosbois, V.; Fritz, H.; Caron, A.; Garine-Wichatitsky, M. de; Nicod, F.; Loveridge, A. J.; Stapelkamp, B.; Macdonald, D. W.; Valeix, M.	No	NA	NA	Yes	Within 300m and 15 days	<300m <15d	Yes	Zimbabwe	Africa	Hwange National Park	Cattle	NA	NA	NA	Cattle	1	NA	NA	NA	NA	NA	1	NA	11	Buffalo	Lion	NA	NA	NA	1	Buffalo	Buffalo	NA	NA	NA	NA	NA	1	NA	NA	NA	1	NA	NA	To explore the influence on FMD transmission to cattle of interspecific contacts between cattle and bufallo.	Livestock monitored	GPS collar
Livestock-wildlife joint land use in dry lands of Kenya: a case study of the Lolldaiga Hills ranch.	2012	Mizutani, F.; Kadohira, M.; Phiri, B.	No	NA	NA	No	NA	NA	No	Kenya	Africa	Laikipia	Cattle	NA	NA	NA	Cattle	1	NA	NA	NA	NA	NA	1	Nomadic	NA	Not specified	NA	NA	NA	NA	0	Not specified	Not specified	NA	NA	NA	NA	NA	NA	NA	NA	NA	NA	1	NA	To examine livestock and wildlife interactions at the microlevel and quantify in terms of biomass density how resoursces are shared.	Livestock monitored	Direct observation of water point
Does the spatiotemporal distribution of livestock influence forage patch selection in Eurasian lynx Lynx lynx?	2006	Moa, P. F.; Herfindal, I.; Linnell, J. D. C.; Overskaug, K.; Kvam, T.; Andersen, R.	No	NA	NA	No	NA	NA	No	Norway	Europe	Nordland	Sheep	Semi-domestic reindeer	NA	NA	Sheep & Farmed deer	NA	NA	1	NA	1	NA	2	Free range	1	Lynx	NA	NA	NA	NA	1	Lynx	Big cat	NA	NA	NA	NA	1	NA	NA	NA	NA	NA	NA	NA	NA	Livestock not monitored	NA
Differential risk effects of wolves on wild versus domestic prey have consequences for conservation.	2010	Muhly, T. B.; Alexander, M.; Boyce, M. S.; Creasey, R.; Hebblewhite, M.; Paton, D.; Pitt, J. A.; Musiani, M.	No	NA	NA	Yes	Presence on pasture	On pasture	Yes	Canada	North America	Alberta	Cattle	NA	NA	NA	Cattle	1	NA	NA	NA	NA	NA	1	Fenced pasture	NA	Wolf	NA	NA	NA	NA	1	Wolf	Canine	NA	NA	NA	1	NA	NA	NA	NA	NA	NA	NA	NA	To test for and compare risk effects of wolves by habitat selection of cattle, and determine whether presence caused changes in security cover selection and food patches.	Livestock monitored	GPS collar
Foraging Eurasian badgers Meles meles and the presence of cattle in pastures. Do badgers avoid cattle?	2013	Mullen, E. M.; MacWhite, T.; Maher, P. K.; Kelly, D. J.; Marples, N. M.; Good, M.	No	NA	NA	Yes	In the same place at the same time	Shared space	No	Ireland	Europe	NA	Cattle	NA	NA	NA	Cattle	1	NA	NA	NA	NA	NA	1	Pasture paddocks	1	Badger	NA	NA	NA	NA	0	Badger	Badger	NA	NA	1	NA	NA	NA	NA	NA	1	NA	NA	NA	to determine their pattern of habitat patch selection in relation to the composition of ungulate prey available within the patch	Livestock monitored	Cattle paddock rotation records
The avoidance of farmyards by European badgers Meles meles in a medium density population.	2015	Mullen, E. M.; MacWhite, T.; Maher, P. K.; Kelly, D. J.; Marples, N. M.; Good, M.	No	NA	NA	Yes	Visits to farmyards	On farm	No	Ireland	Europe	County Wicklow	Cattle	Sheep	NA	NA	Cattle & Sheep	1	NA	1	NA	NA	NA	2	Farmyards	33	Badger	NA	NA	NA	NA	0	Badger	Badger	NA	NA	1	NA	NA	NA	NA	NA	1	NA	NA	NA	To establish whether the recorded visits made by badgers to farmyards were as frequent as expected given the availability of farmyards to the badgers.	Livestock not monitored	NA
Cattle owners' awareness of bovine tuberculosis in high and low prevalence settings of the wildlife-livestock interface areas in Zambia.	2010	Munyeme, M.; Muma, J. B.; Munang'andu, H. M.; Kankya, C.; Skjerve, E.; Tryland, M.	No	NA	NA	Yes	Sharing water points	Shared resources	Yes	Zambia	Africa	Kafue Basin	Cattle	NA	NA	NA	Cattle	1	NA	NA	NA	NA	NA	1	Subsistence	106	Not specified	NA	NA	NA	NA	0	Not specified	Not specified	NA	NA	NA	NA	NA	NA	NA	NA	NA	NA	1	NA	to assess and determine cattle owners' awareness of BTB in high and low prevalence areas of the wildlife-livestock interface areas in Zambia	Livestock monitored	Survey
Incorporating foray behavior into models estimating contact risk between bighorn sheep and areas occupied by domestic sheep.	2014	O'brien, J. M.; O'brien, C. S.; McCarthy, C.; Carpenter, T. E.	No	NA	NA	Yes	Presence on allotment	On farm	No	USA	North America	Idaho	Sheep	NA	NA	NA	Sheep	NA	NA	1	NA	NA	NA	1	Grazing allotments	NA	Bighorn sheep	NA	NA	NA	NA	0	Bighorn sheep	Sheep/Goat	NA	NA	NA	NA	NA	NA	1	NA	NA	NA	NA	1	To estimate contact rates between bighorn sheep populations and domestic sheep allotments, based on a 2-part model of bighorn space use	Livestock not monitored	NA
Use of water troughs by badgers and cattle.	2014	O'Mahony, D. T.	No	NA	NA	Yes	Visits to shared resources	Shared resources	No	UK	Europe	Northern Ireland	Cattle	NA	NA	NA	Cattle	1	NA	NA	NA	NA	NA	1	NA	5	Badger	NA	NA	NA	NA	0	Badger	Badger	NA	NA	1	NA	NA	NA	NA	NA	1	NA	NA	NA	NA	Livestock monitored	Camera traps at water troughs
Multi-species visit rates to farmyards: implications for biosecurity.	2015	O'Mahony, D. T.	No	NA	NA	Yes	Appearance at entry points to farms	On farm	No	UK	Europe	Northern Ireland	Cattle	NA	NA	NA	Cattle	1	NA	NA	NA	NA	NA	1	NA	11	Badger	Fox	NA	NA	NA	0	Badger	Badger	NA	NA	1	NA	NA	NA	NA	NA	1	NA	NA	NA	To quantify rates of visitation by cats, foxes, rodents and badgers to farmyards in Northern Ireland	Livestock not monitored	NA
Fire-induced negative nutritional outcomes for cattle when sharing habitat with native ungulates in an African savanna.	2017	Odadi, W. O.; Kimuyu, D. M.; Sensenig, R. L.; Veblen, K. E.; Riginos, C.; Young, T. P.	No	NA	NA	Yes	Presence on pasture	On pasture	No	Kenya	Africa	Laikipia	Cattle	NA	NA	NA	Cattle	1	NA	NA	NA	NA	NA	1	Nomadic	NA	Not specified	NA	NA	NA	NA	0	Not specified	Not specified	NA	NA	NA	NA	NA	NA	NA	NA	NA	NA	1	NA	Investigated the effects of replicated prescribed burns on nutritional outcomes for catte when they share habitat with wild ungulates in a savann rangeland	Livestock monitored	Direct observation
Spatiotemporal patterns of lion space use in a human-dominated landscape.	2015	Oriol-Cotterill, A.; Macdonald, D. W.; Valeix, M.; Ekwanga, S.; Frank, L. G.	No	NA	NA	No	NA	NA	Yes	Kenya	Africa	Laikipia	Not specific	NA	NA	NA	Not specified	NA	NA	NA	NA	NA	NA	NA	Bomas, commercial ranches and pastoral land	NA	Lion	NA	NA	NA	NA	1	Lion	Big cat	NA	NA	NA	NA	1	NA	NA	NA	NA	NA	NA	NA	Used movement data to compare the spatiotemporal behaviour of lions at landscape level and local-scale response to actual locations of people and livestock	Livestock not monitored	NA
Wildlife visits to farm facilities assessed by camera traps in a bovine tuberculosis-infected area in France.	2016	Payne, A.; Chappa, S.; Hars, J.; Dufour, B.; Gilot-Fromont, E.	Yes	Same footage within 2m	Same image	Yes	Presence of wild animal at camera trap	In image	No	France	Europe	Bergundy	Cattle	NA	NA	NA	Cattle	1	NA	NA	NA	NA	NA	1	NA	25	Red deer	Wild boar	Badger	NA	NA	0	Wild boar & Deer & Badger	Wild pig & Deer & Badger	1	1	1	NA	NA	NA	NA	NA	1	NA	NA	NA	To investigate to what extent farm facilities containing food and water are visited by red deer, wild boar and badgers in Cote d'Or.	Livestock monitored	NA
Pathogen presence in feral pigs and their movement around two commercial piggeries in Queensland, Australia.	2014	Pearson, H. E.; Toribio, J. A. L. M. L.; Hernandez-Jover, M.; Marshall, D.; Lapidge, S. J.	No	NA	NA	No	NA	NA	No	Australia	Australasia	South Queensland	Pig	NA	NA	NA	Pig	NA	1	NA	NA	NA	NA	1	Commercial indoor, free range and outdoor	NA	Feral pig	NA	NA	NA	NA	0	Feral pig	Wild pig	NA	1	NA	NA	NA	NA	NA	NA	NA	NA	NA	NA	To detect the presence of harmful production-limiting pathogens in a feral pig population within a 10km radius of two large-scale commercial piggeries. Movement patterns was also investigated	Livestock not monitored	NA
What attracts elk onto cattle pasture? Implications for inter-species disease transmission.	2014	Pruvot, M.; Seidel, D.; Boyce, M. S.; Musiani, M.; Massolo, A.; Kutz, S.; Orsel, K.	No	NA	NA	Yes	Presence on pasture	On pasture	No	Canada	North America	Alberta	Cattle	NA	NA	NA	Cattle	1	NA	NA	NA	NA	NA	1	Ranch	15	Elk	NA	NA	NA	NA	0	Deer	Deer	1	NA	NA	NA	NA	NA	NA	NA	NA	NA	NA	NA	To identify environmental and ranch management factors associated with elk use of cattle pastures and foraging patch selection.	Livestock monitored	NA
Feasibility study on the spatial and temporal movement of Samburu's cattle and wildlife in Kenya using GPS radio-tracking, remote sensing and GIS.	2013	Raizman, E. A.; Rasmussen, H. B.; King, L. E.; Ihwagi, F. W.; Douglas-Hamilton, I.	No	NA	NA	Yes	Home range overlap	Shared space	No	Kenya	Africa	NA	Cattle	NA	NA	NA	Cattle	1	NA	NA	NA	NA	NA	1	Nomadic	NA	Zebra	Elephant	NA	NA	NA	0	Zebra & Elephant	Wild horse & Elephant	NA	NA	NA	NA	NA	NA	NA	NA	NA	NA	NA	1	The main objective of this study was to describe cattle movement patterns using a novel technology. A secondary objective was to assess an overlap between cattle movement with that of elephants and zebras.	Livestock monitored	GPS collar
Patterns of cattle farm visitation by white-tailed deer in relation to risk of disease transmission in a previously infected area with bovine tuberculosis in Minnesota, USA.	2017	Ribeiro-Lima, J.; Carstensen, M.; Cornicelli, L.; Forester, J. D.; Wells, S. J.	No	NA	NA	Yes	Within 30m of area of cattle, cattle feeding site and stored feed	<30m of livestock or feed	No	USA	North America	Minnesota	Cattle	NA	NA	NA	Cattle	1	NA	NA	NA	NA	NA	1	NA	25	White-tailed deer	NA	NA	NA	NA	0	Deer	Deer	1	NA	NA	NA	NA	NA	NA	NA	NA	NA	NA	NA	To characterize spatial patterns of white-tailed deer movement related to bovie tuberculosis transmission risk to cattle	Livestock not monitored	NA
Contact rates and exposure to inter-species disease transmission in mountain ungulates.	2006	Richomme, C.; Gauthier, D.; Fromont, E.	Yes	Within 20m	<20m	Yes	Wild animal grazing on an area used by livestock within 15-15 days	Shared space <15days	Yes	France	Europe	Vanoise National Park	Cattle	Sheep	NA	NA	Cattle & Sheep	1	NA	1	NA	NA	NA	2	Varied	NA	Chamois	Alpine ibex	NA	NA	NA	0	Chamois & Ibex	Sheep/Goat	NA	NA	NA	NA	NA	NA	1	NA	NA	NA	NA	1	To estimate rates of inter0specific contacts between wild and domestic ungulates	Livestock monitored	Direct observation
How well do farmers know their badgers? Relating farmer knowledge to ecological survey data.	2017	Robertson, A.; Delahay, R. J.; Wilson, G. J.; Vernon, I. J.; McDonald, R. A.; Judge, J.	No	NA	NA	Yes	Presence in farm building	In building	No	UK	Europe	Gloucestershire	Cattle	NA	NA	NA	Cattle	1	NA	NA	NA	NA	NA	1	NA	120	Badger	NA	NA	NA	NA	0	Badger	Badger	NA	NA	1	NA	NA	NA	NA	NA	1	NA	NA	NA	They monitored badger visits to farm buildings and yards using surveillance cameras and compared the findings with sightings reported by farmers.	Livestock not monitored	NA
Predicting badger visits to farm yards and making predictions available to farmers.	2019	Robertson, A.; Judge, J.; Wilson, G. J.; Vernon, I. J.; Delahay, R. J.; McDonald, R. A.	No	NA	NA	Yes	Visits to shared resources	Shared resources	No	UK	Europe	Southwest England & Wales	Cattle	NA	NA	NA	Cattle	1	NA	NA	NA	NA	NA	1	Dairy and beef	155	Badger	NA	NA	NA	NA	0	Badger	Badger	NA	NA	1	NA	NA	NA	NA	NA	NA	NA	NA	NA	to monitor badger activity in buildings and yards on 155 farms in the south west of the UK. We investigated whether the presence of badgers and the levels of activity observed were related to farm characteristics, and whether such relationships could be used to predict this activity.	Livestock not monitored	NA
Effect of domestic sheep on chamois activity, distribution and abundance on sub-alpine pastures.	2008	Rüttimann, S.; Giacometti, M.; McElligott, A. G.	No	NA	NA	Yes	Within 50m	<50m	No	Switzerland	Europe	Euschels	Sheep	NA	NA	NA	Sheep	NA	NA	1	NA	NA	NA	1	Fenced pasture	NA	Chamois	NA	NA	NA	NA	0	Chamois	Sheep/Goat	NA	NA	NA	NA	NA	NA	1	NA	NA	NA	NA	1	to investigate how well farmer perceptions of badger activity on their farms matched data obtained from ecological surveys.To determine if the presence of domestic sheep on sub-alpine pastures in summer affected the activity budgets, spatial distribution and numbers of chamois. Observing the encounters between the two species	Livestock monitored	Direct observation
Range relationship of feral horses with wild ungulates and cattle in western Alberta.	1980	Salter, R. E.; Hudson, R. J.	No	NA	NA	No	NA	NA	No	Canada	North America	Alberta	Cattle	NA	NA	NA	Cattle	1	NA	NA	NA	NA	NA	1	NA	NA	Feral horses	NA	NA	NA	NA	0	Horses	Wild horse	NA	NA	NA	NA	NA	NA	NA	NA	NA	NA	NA	1	To determine the extent of spatial, habitat use and dietary overlap between feral horses and other ungulates	Livestock monitored	Activity signs along transects
Risk of disease from wildlife reservoirs: badgers, cattle, and bovine tuberculosis.	2004	Scantlebury, M.; Hutchings, M. R.; Allcroft, D. J.; Harris, S.	No	NA	NA	Yes	Investigative or grazing over badger-excreta contaminated pasture	Latrine visits	No	UK	Europe	Devon	Cattle	NA	NA	NA	Cattle	1	NA	NA	NA	NA	NA	1	Intensive	1	Badger	NA	NA	NA	NA	0	Badger	Badger	NA	NA	1	NA	NA	NA	NA	NA	1	NA	NA	NA	To determine whether deposition of excreta on pasture be badgers results in trade-off between nutrition and parasitsm, whether the type of grazing management may affect the number and duration of investigative and grazing contacts around badger excreta contaminated areas	Livestock monitored	Proximity logger
Including species interactions in resource selection of guanacos and livestock in Northern Patagonia.	2013	Schroeder, N. M.; Ovejero, R.; Moreno, P. G.; Gregorio, P.; Taraborelli, P.; Matteucci, S. D.; Carmanchahi, P. D.	No	NA	NA	No	NA	NA	No	Argentina	South America	La Payunia Reserve, Patagonia	Cattle	Goat	Sheep	NA	Cattle & Goat & Sheep	1	NA	1	1	NA	NA	3	NA	NA	Guanaco	NA	NA	NA	NA	0	Guanaco	Camelid	NA	NA	NA	NA	NA	NA	NA	1	NA	NA	NA	1	To evaluate how biotic and abiotic factors affect resource selection of guanaco and livestock	Livestock monitored	Line transects driven with groups of animals recorded
Coexistence of wild and domestic ungulates in the Nepalese Trans-Himalaya: resource competition or habitat partitioning?	2007	Shrestha, R.	No	NA	NA	No	NA	NA	No	Nepal	Asia	Sagarmatha National Park, Himalayas	Not specific	NA	NA	NA	Not specified	NA	NA	NA	NA	NA	NA	1	NA	NA	Tahr	NA	NA	NA	NA	0	Tahr	Sheep/Goat	NA	NA	NA	NA	NA	NA	1	NA	NA	NA	NA	1	Determining habitat and diet overlap of tahr and livestock	Livestock monitored	Direct observation
Herded cattle and wild grazers partition water but share forage resources during dry years in East African savannas.	2009	Sitters, J.; Heitkönig, I. M. A.; Holmgren, M.; Ojwang, G. S. O.	No	NA	NA	No	NA	NA	No	Kenya	Africa	Kajiado District	Cattle	NA	NA	NA	Cattle	1	NA	NA	NA	NA	NA	1	Nomadic	NA	Not specified	NA	NA	NA	NA	0	Not specified	Not specified	NA	NA	NA	NA	NA	NA	NA	NA	NA	NA	1	NA	Analyse the distribution of wild grazers in relation to cattle abundance and distance from waterbodies	Livestock monitored	Telemetry with observation from a flying vehicle
Incidence of visits by badgers to farmyards in Ireland in winter.	2008	Sleeman, D. P.; Davenport, J.; Fitzgerald, A.	No	NA	NA	Yes	Activity signs on farm	On farm	No	Ireland	Europe	County Cork	Cattle	NA	NA	NA	Cattle	1	NA	NA	NA	NA	NA	1	NA	200	Badger	NA	NA	NA	NA	0	Badger	Badger	NA	NA	1	NA	NA	NA	NA	NA	1	NA	NA	NA	Describes the incidence of badger visits to farms	Livestock monitored	Questionnaire
Inter- and intra-specific exposure to parasites and pathogens via the faecal-oral route: a consequence of behaviour in a patchy environment.	2009	Smith, L. A.; Marion, G.; Swain, D. L.; White, P. C. L.; Hutchings, M. R.	No	NA	NA	Yes	Contact between livestock and faeces	Latrine visits	No	UK	Europe	NA	Cattle	NA	NA	NA	Cattle	1	NA	NA	NA	NA	NA	1	NA	NA	Badger	NA	NA	NA	NA	0	Badger	Badger	NA	NA	1	NA	NA	NA	NA	NA	1	NA	NA	NA	Aim to use a simulation of the behavioural patterns of cattle to quantify the impact on cattle contact with faeces of different levels of cattle avoidance of faeces, different faecal defecation patterns of wildlife and the interaction of these factors in set-stocking and rotation grazing	Livestock monitored	Modelling
Factors affecting lynx predation on sheep in the French Jura.	2002	Stahl, P.; Vandel, J. M.; Ruette, S.; Coat, L.; Coat, Y.; Balestra, L.	No	NA	NA	No	NA	NA	No	France	Europe	Jura	Sheep	NA	NA	NA	Sheep	NA	NA	1	NA	NA	NA	1	Pasture	NA	Lynx	NA	NA	NA	NA	1	Lynx	Big cat	NA	NA	NA	NA	1	NA	NA	NA	NA	NA	NA	NA	To examine which factors are associated with high local predation on sheep by Eurasian lynx	Livestock monitored	Interviews
Resource selection by sympatric free-ranging dairy cattle and brown bears Ursus arctos.	2011	Steyaert, S. M. J. G.; Støen, O. G.; Elfström, M.; Karlsson, J.; Lammeren, R. van; Bokdam, J.; Zedrosser, A.; Brunberg, S.; Swenson, J. E.	No	NA	NA	No	NA	NA	No	Sweden	Europe	Dalama	Cattle	NA	NA	NA	Cattle	1	NA	NA	NA	NA	NA	1	Free range	6	Brown bear	NA	NA	NA	NA	1	Bear	Canine	NA	NA	NA	1	NA	NA	NA	NA	NA	NA	NA	NA	To evaluate the potential effect of bear presence and bear habitat use on grazing habitat selection of cattle. Assess the importance of environmental variables that may determine the relative probability of an encounter	Livestock monitored	GPS collars
Behaviour of badgers (Meles meles) in farm buildings: opportunities for the transmission of Mycobacterium bovis to cattle?	2009	Tolhurst, B. A.; Delahay, R. J.; Walker, N. J.; Ward, A. I.; Roper, T. J.	Yes	Nose to nose contact	Physical Contact	Yes	Visits to shared resources	Shared resources	No	UK	Europe	Southwest England	Cattle	NA	NA	NA	Cattle	1	NA	NA	NA	NA	NA	1	NA	6	Badger	NA	NA	NA	NA	0	Badger	Badger	NA	NA	1	NA	NA	NA	NA	NA	1	NA	NA	NA	To further quantify badger behaviour in farm buildings and investigate environmental correlates of farm visits	Livestock monitored	NA
A study of fox (Vulpes vulpes) visits to farm buildings in Southwest England and the implications for disease management.	2011	Tolhurst, B. A.; Ward, A. I.; Delahay, R. J.	Yes	Nose to nose contact	Physical Contact	Yes	Visits to shared resources	Shared resources	No	UK	Europe	Southwest England	Cattle	NA	NA	NA	Cattle	1	NA	NA	NA	NA	NA	1	NA	6	Fox	NA	NA	NA	NA	0	Fox	Canine	NA	NA	NA	1	NA	NA	NA	NA	NA	NA	NA	1	Monitored fox activity in buildings on cattle farms and recorded behaviour with potential implications for disease management	Livestock monitored	NA
The behavioural responses of badgers (Meles meles) to exclusion from farm buildings using an electric fence.	2008	Tolhurst, B. A.; Ward, A. I.; Delahay, R. J.; MacMaster, A. M.; Roper, T. J.	No	NA	NA	Yes	Visits to boundary	At boundary	No	UK	Europe	Southwest England	Cattle	NA	NA	NA	Cattle	1	NA	NA	NA	NA	NA	1	NA	NA	Badger	NA	NA	NA	NA	0	Badger	Badger	NA	NA	1	NA	NA	NA	NA	NA	1	NA	NA	NA	To test the effectiveness of electric fencing in reducing direct and indirect contact between badgers and cattle inside farm buildings	Livestock not monitored	NA
Stakeholder's practices and representations of contacts between domestic and wild pigs: a new approach for disease risk assessment?	2013	Trabucco, B.; Charrier, F.; Jori, F.; Maestrini, O.; Cornelis, D.; Etter, E.; Molia, S.; Relun, A.; Casabianca, F.	Yes	Physical contact	Physical Contact	Yes	Ingestion of food previously in contact with another animal	Shared resource	No	France	Europe	Corsica	Pigs	NA	NA	NA	Pig	NA	1	NA	NA	NA	NA	1	Free range, extensive	20	Wild boar	NA	NA	NA	NA	0	Wild boar	Wild pig	NA	1	NA	NA	NA	NA	NA	NA	NA	NA	NA	NA	Assess the risk assessment procedures and disease management approches using actors' practices and representations of contacts between wild and domestic animals	Livestock monitored	Structured interviews
Spatio-temporal trends in the frequency of interspecific interactions between domestic and wild ungulates from Mediterranean Spain	2019	Triguero-Ocaña, R., Barasona, J.A., Carro, F., Soriguer, R.C., Vicente, J., Acevedo, P.	No	NA	NA	Yes	Within 52m and 1 hour	<52m <1h	No	Spain	Europe	Donana National Park	Cattle	NA	NA	NA	Cattle	1	NA	NA	NA	NA	NA	1	Free ranging	NA	Wild boar	NA	NA	NA	NA	0	Wild boar	Wild pig	NA	1	NA	NA	NA	NA	NA	NA	NA	NA	NA	NA	To quantify interspecific interactions using spatio-temporal windows and describe daily and seasonal variation and the risk factors that explain these patterns	Livestock monitored	GPS collars
Depredation of concentrated feed by wild mammals at a stock farm in Japan.	2010	Tsukada, H.; Takeuchi, M.; Fukasawa, M.; Shimizu, N.	No	NA	NA	Yes	Contact with feed	Contact with shared resource	No	Japan	Asia	NA	Cattle	NA	NA	NA	Cattle	1	NA	NA	NA	NA	NA	1	NA	NA	Racoon dog	Fox	Wild boar	Sika deer	Badger	0	Wild boar & Deer & Badger	Wild pig & Deer & Badger	1	1	1	NA	NA	NA	NA	NA	1	NA	NA	NA	to identify which species steal the concentrated feed at a stock farm, and to establish daily and seasonal patterns of depredation.	Livestock not monitored	NA
Water and cattle shape habitat selection by wild herbivores at the edge of a protected area.	2018	Valls-Fox, H.; Chamaillé-Jammes, S.; Garine-Wichatitsky, M. de; Perrotton, A.; Courbin, N.; Miguel, E.; Guerbois, C.; Caron, A.; Loveridge, A.; Stapelkamp, B.; Muzamba, M.; Fritz, H.	No	NA	NA	No	NA	NA	No	Zimbabwe	Africa	Hwangwe National Park	Cattle	NA	NA	NA	Cattle	1	NA	NA	NA	NA	NA	1	Kraals	NA	Buffalo	Elephant	NA	NA	NA	0	Buffalo & Elephant	Buffalo & Elephant	NA	NA	NA	NA	NA	NA	1	NA	NA	1	NA	1	We studied the influence of surface water availability on the coexistence between Sanga cattle, elephants and buffalo	Livestock monitored	GPS collar
Movement patterns of cheetahs (Acinonyx jubatus) in farmlands in Botswana	2017	Van Der Weyde, L.K., Hubel, T.Y., Horgan, J., Shotton, J., McKenna, R., Wilson, A.M.	No	NA	NA	Yes	Presence on farm	On farm	No	Botswana	Africa	Ghanzi	Cattle	NA	NA	NA	Cattle	1	NA	NA	NA	NA	NA	1	NA	NA	Cheetah	NA	NA	NA	NA	1	Cheetah	Big cat	NA	NA	NA	NA	1	NA	NA	NA	NA	NA	NA	NA	To examine how cheetahs may have adapted their movement in farmlands. Also aimed to assess home range, and evaluating farm visitation and duration rates.	Livestock not monitored	NA
Fence-line contact between wild and farmed cervids in Colorado: potential for disease transmission.	2007	Vercauteren, K. C.; Lavelle, M. J.; Seward, N. W.; Fischer, J. W.; Phillips, G. E.	Yes	Nose to nose contact	Physical Contact	Yes	At farm boundary	At farm boundary	No	USA	North America	Colorado	Elk	NA	NA	NA	Farmed deer	NA	NA	NA	NA	1	NA	1	Commercial	9	Elk	Mule deer	NA	NA	NA	0	Deer	Deer	1	NA	NA	NA	NA	NA	NA	NA	NA	NA	NA	NA	To quantify indices of wild cervid activity near fence lines, document behaviours and contacts between wild and farmed cervids, estimate probabilities of direct contact	Livestock monitored	Camera traps at fenceline video
Fence-line contact between wild and farmed white-tailed deer in Michigan: potential for disease transmission.	2007	Vercauteren, K. C.; Lavelle, M. J.; Seward, N. W.; Fischer, J. W.; Phillips, G. E.	Yes	Nose to nose contact	Physical Contact	Yes	Presence at fenceline	At boundary	No	USA	North America	Michigan	White-tailed deer	NA	NA	NA	Farmed deer	NA	NA	NA	NA	1	NA	1	Commercial	6	White-tailed deer	NA	NA	NA	NA	0	Deer	Deer	1	NA	NA	NA	NA	NA	NA	NA	NA	NA	NA	NA	to document behaviors and contacts that occurred between farmed and wild whitetailed deer through game-farm fences, and to deduce the potential for direct and indirect disease transmission between wild and farmed deer	Livestock monitored	Camera traps at fenceline video
The kangaroo conundrum: home range studies and implications for land management.	2005	Viggers, K. L.; Hearn, J. P.	No	NA	NA	Yes	Visits on farms	On farm	No	Australia	Australasia	New South Wales	Cattle	Sheep	NA	NA	Cattle & Sheep	1	NA	1	NA	NA	NA	2	Free range; paddocks	NA	Kangaroo	NA	NA	NA	NA	0	Kangaroo	Kangaroo	NA	NA	NA	NA	NA	NA	NA	NA	NA	NA	NA	1	to estimate home range size, compare home range size and activity centres of kangaroos using farms	Livestock not monitored	NA
On-farm mitigation of transmission of tuberculosis from white-tailed deer to cattle: literature review and recommendations.	2012	Walter, W. D.; Anderson, C. W.; Smith, R.; Vanderklok, M.; Averill, J. J.; VerCauteren, K. C.	Yes	Within 5m	<5m	Yes	Sharing feed or substrates	Shared resources	NA	USA	North America	Michigan	Cattle	NA	NA	NA	Cattle	1	NA	NA	NA	NA	NA	1	NA	NA	White-tailed deer	NA	NA	NA	NA	0	Deer	Deer	1	NA	NA	NA	NA	NA	NA	NA	NA	NA	NA	NA	To review the present state of knowledge on M. bovis excretion, transmission and survival in the environment and the interactions of wildlife and cattle	Livestock not monitored	NA
Survey of badger access to farm buildings and facilities in relation to contact with cattle.	2008	Ward, A. I.; Tolhurst, B. A.; Walker, N. J.; Roper, T. J.; Delahay, R. J.	No	NA	NA	Yes	Visits on farm	On farm	No	UK	Europe	Western England	Cattle	NA	NA	NA	Cattle	1	NA	NA	NA	NA	NA	1	NA	36	Badger	NA	NA	NA	NA	0	Badger	Badger	NA	NA	1	NA	NA	NA	NA	NA	1	NA	NA	NA	Describes the results of a survey of badger activity in and around farm buildings and facilities	Livestock monitored	NA
Lions at the gates: Trans-disciplinary design of an early warning system to improve human-lion coexistence	2019	Weise, F.J., Hauptmeier, H., Stratford, K.J., Hayward, M.W., Aal, K., Heuer, M., Tomeletso, M., Wulf, V., Somers, M.J., Stein, A.B.	No	NA	NA	Yes	Presence of lions in grazing area	On pasture	No	Botswana	Africa	Okovango Delta	Cattle	NA	A	NA	Cattle	1	NA	NA	NA	NA	NA	1	Kraals	NA	Lion	NA	NA	NA	NA	1	Lion	Big cat	NA	NA	NA	NA	NA	NA	NA	NA	NA	NA	NA	NA	tested the efficacy of alerting rural communities about approaching lions to improve human and livestock safety.	Livestock monitored	GPS collars
Epizootiologic survey of Mycobacterium bovis in wildlife and farm environments in northern Michigan.	2010	Witmer, G.; Fine, A. E.; Gionfriddo, J.; Pipas, M.; Shively, K.; Piccolo, K.; Burke, P.	No	NA	NA	Yes	Visits to farms	On farm	No	USA	North America	Michigan	Cattle	NA	NA	NA	Cattle	1	NA	NA	NA	NA	NA	1	NA	4	Not specified	NA	NA	NA	NA	0	Not specified	Not specified	NA	NA	NA	NA	NA	NA	NA	NA	NA	NA	NA	NA	To conduct wildlife surveillance for bovine TB and determine the frequency of wildlife use of barns in the outbreak area	Livestock monitored	NA
Use of farm buildings by wild badgers: implications for the transmission of bovine tuberculosis.	2017	Woodroffe, R.; Donnelly, C. A.; Ham, C.; Jackson, S. Y. B.; Moyes, K.; Chapman, K.; Stratton, N. G.; Cartwright, S. J.	No	NA	NA	Yes	Visits to farms	On farm	No	UK	Europe	Cornwall	Cattle	NA	NA	NA	Cattle	1	NA	NA	NA	NA	NA	1	NA	20	Badger	NA	NA	NA	NA	0	Badger	Badger	NA	NA	1	NA	NA	NA	NA	NA	1	NA	NA	NA	Explored the potential role of farm buildings in M. bovis transmission by characterising badgers' use of buildings	Livestock monitored	GPS collars
Badgers prefer cattle pasture but avoid cattle: implications for bovine tuberculosis control.	2016	Woodroffe, R.; Donnelly, C. A.; Ham, C.; Jackson, S. Y. B.; Moyes, K.; Chapman, K.; Stratton, N. G.; Cartwright, S. J.	Yes	Within 2m	<2m	Yes	Visits to farms	On farm	No	UK	Europe	Cornwall	Cattle	NA	NA	NA	Cattle	1	NA	NA	NA	NA	NA	1	NA	20	Badger	NA	NA	NA	NA	0	Badger	Badger	NA	NA	1	NA	NA	NA	NA	NA	1	NA	NA	NA	To quantify badgers' opportunities for contact with cattle	Livestock monitored	GPS collars
Interactions between wildlife, humans and cattle: activity patterns of a remnant population of impala on the degraded Mutara Rangelands, Rwanda.	2015	Wronski, T.; Bariyanga, J. D.; Apio, A.; Plath, M.	No	NA	NA	No	NA	NA	No	Rwanda	Africa	Mutara rangelands	Cattle	NA	NA	NA	Cattle	1	NA	NA	NA	NA	NA	1	Nomadic	NA	Impala	NA	NA	NA	NA	0	Antelope	Antelope	1	NA	NA	NA	NA	1	NA	NA	NA	NA	NA	NA	Reports on the behavioural alterations of a remnant impala population in North-Western Rwanda. To indirectly assess a potential influence of cattle activity on impala activity	Livestock monitored	Direct obseration
Risk factors for contacts between wild boar and outdoor pigs in Switzerland and investigations on potential Brucella suis spill-over.	2012	Wu, N.; Abril, C.; Thomann, A.; Grosclaude, E.; Doherr, M. G.; Boujon, P.; Ryser-Degiorgis, M. P.	Yes	Intrusions, matings	Within fence, matings	Yes	Presence of wild boar outside fence (0-2m, 2-500m)	<500m from boundary	No	Switzerland	Europe	NA	Pig	NA	NA	NA	Pig	NA	1	NA	NA	NA	NA	1	Outdoor	322	Wild boar	NA	NA	NA	NA	0	Wild boar	Wild pig	NA	1	NA	NA	NA	NA	NA	NA	NA	NA	NA	NA	To document the ocurrence of contacts between wild boar and outdoor pigs, and identify risk factors for such contacts and test for B. suis	Livestock monitored	Questionnaire
Feral swine contact with domestic swine: a serologic survey and assessment of potential for disease transmission.	2009	Wyckoff, A. C.; Henke, S. E.; Campbell, T. A.; Hewitt, D. G.; VerCauteren, K. C.	Yes	100m from farm	<100m	Yes	100-500m from farm	<500m from boundary	No	USA	North America	Texas	Pig	NA	NA	NA	Pig	NA	1	NA	NA	NA	NA	1	NA	44	Feral pig	NA	NA	NA	NA	0	Feral pig	Wild pig	NA	1	NA	NA	NA	NA	NA	NA	NA	NA	NA	NA	To determine antibody prevalence for selected pathogens in feral swine populations and identify contact events between feral and domestic swine	Livestock monitored	Camera traps
Effectiveness of low-cost deterrents in decreasing livestock predation by felids: a case in Central Mexico.	2014	Zarco-González, M. M.; Monroy-Vilchis, O.	No	NA	NA	Yes	Presence on paddocks	On pasture	No	Mexico	North America	Sierra Nanchititia Natural Reserve	Cattle	Goat	NA	NA	Cattle & Goat	1	NA	NA	1	NA	NA	2	Paddock	6	Wild felids	NA	NA	NA	NA	0	Wild felids	Big cat	NA	NA	NA	NA	1	NA	NA	NA	NA	NA	NA	NA	to test the effectiveness of low-cost deterrents to decrease the predation of livestock by felids	Livestock not monitored	NA
[truncated: 59 more columns]
